# Supplementary material for: Identification of Putative Candidate Genes for Water Stress Tolerance in Canola (Brassica napus)
Source: Front Plant Sci. 2015 Nov 27;6:1058. doi: 10.3389/fpls.2015.01058 (PMC4661274; doi:10.3389/fpls.2015.01058)
Supplement: Supplementary file 1 [file Table1.XLSX]

## Sheet: Sheet1
Supplementary Table 1 List of accessions used in this study
Note: The lines marked in bold were used in the association panel
Code	ATFCC code	Accession name	Taxon	Country	Sample status	Source	Drought stress index (%)
L1	90063	PASHA	Brassica napus f. biennis	United Kingdom	Advanced Cultivar	ATFCC	41.87
L2	90070	NARC 82	Brassica napus	Pakistan	Advanced Cultivar	ATFCC	53.85
L3	90072	WESBARKER	Brassica napus	Australia	Advanced Cultivar	ATFCC	44.58
L4	90073	SHIRALEE	Brassica napus	Australia	Advanced Cultivar	ATFCC	24.82
L5	90079	OAC TRITAN	Brassica napus	Canada	Advanced Cultivar	ATFCC	38.39
L6	90505	BC5 TOWER	Brassica napus	Canada	Advanced Cultivar	ATFCC	60.55
L7	90508	BLN 156	Brassica napus	Australia	Breeder's Line	ATFCC	39.49
L8	90511	BLN 200	Brassica napus	Australia	Breeder's Line	ATFCC	53.66
L9	90516	BLN 5	Brassica napus	Australia	Breeder's Line	ATFCC	56.47
L10	90517	BLN 70	Brassica napus	Australia	Breeder's Line	ATFCC	56.36
L11	90518	BLN 71	Brassica napus	Australia	Breeder's Line	ATFCC	25.31
L12	90522	BLN 287	Brassica napus	Australia	Breeder's Line	ATFCC	49.61
L13	90525	BLN 313	Brassica napus	Australia	Breeder's Line	ATFCC	36.21
L14	90526	BLN 320	Brassica napus	Australia	Breeder's Line	ATFCC	48.16
L15	90527	BLN 322	Brassica napus	Australia	Breeder's Line	ATFCC	63.43
L16	90528	BLN 326	Brassica napus	Australia	Breeder's Line	ATFCC	37.9
L17	90529	BLN 328	Brassica napus	Australia	Breeder's Line	ATFCC	45.1
L18	90530	BLN 329	Brassica napus	Australia	Breeder's Line	ATFCC	39.07
L19	90531	BLN 331	Brassica napus	Australia	Breeder's Line	ATFCC	37.58
L20	90532	BLN 336	Brassica napus	Australia	Breeder's Line	ATFCC	40.49
L21	90534	BRONGORO-135/19	Brassica napus var. napus	Australia	Breeder's Line	ATFCC	49.69
L22	90535	BRONGORO-135/4	Brassica napus var. napus	Australia	Breeder's Line	ATFCC	37.65
L23	90537	BRUTOR	Brassica napus var. napus	Spain	Breeder's Line	ATFCC	55.24
L24	90539	CHIKUZEN	Brassica napus var. napus	Japan	Advanced Cultivar	ATFCC	53.12
L25	90542	CHINA B	Brassica napus	China	Traditional Cultivar/Landrace	ATFCC	66.2
L26	90544	CHINA D	Brassica napus	China	Traditional Cultivar/Landrace	ATFCC	41.84
L27	90554	DIAMANT	Brassica napus var. napus	Germany	Breeder's Line	ATFCC	51.35
L28	90561	ERGLU	Brassica napus var. napus	Germany	Breeder's Line	ATFCC	48.07
L29	90565	EURORA	Brassica napus var. napus	Germany	Advanced Cultivar	ATFCC	43.8
L30	90568	FIRLBEROK	Brassica napus var. napus	Czechoslovakia	Advanced Cultivar	ATFCC	46.86
L31	90569	FORA	Brassica napus var. napus	Sweden	Advanced Cultivar	ATFCC	47.06
L32	90580	HANNA	Brassica napus	Sweden	Advanced Cultivar	ATFCC	32.98
L33	90586	IWANAI	Brassica napus	Japan	Advanced Cultivar	ATFCC	49.33
L34	90594	KARAT	Brassica napus var. napus	Sweden	Advanced Cultivar	ATFCC	54.53
L35	90613	MARNOO	Brassica napus	Australia	Advanced Cultivar	ATFCC	63.18
L36	90635	NORIN 17	Brassica napus var. napus	Japan	Traditional Cultivar/Landrace	ATFCC	53.2
L37	90637	NORIN 28	Brassica napus	Japan	Traditional Cultivar/Landrace	ATFCC	48.93
L38	90644	Oro	Brassica napus var. napus	Canada	Advanced cultivar	ATFCC	61.84
L39	90649	PREROVSKA	Brassica napus var. napus	Czechoslovakia	Advanced Cultivar	ATFCC	52.27
L40	90657	RAPORA	Brassica napus	Germany	Advanced Cultivar	ATFCC	45.31
L41	90659	REGENT	Brassica napus var. napus	Canada	Advanced Cultivar	ATFCC	41.57
L42	90664	SALAMANDER	Brassica napus var. napus	Korea, North	Traditional Cultivar/Landrace	ATFCC	40.98
L43	90678	SV 02229	Brassica napus var. napus	Sweden	Breeder's Line	ATFCC	49.03
L44	90680	SV 02234	Brassica napus var. napus	Sweden	Breeder's Line	ATFCC	38.7
L45	90681	SV 02235	Brassica napus var. napus	Sweden	Breeder's Line	ATFCC	57.44
L46	90682	SV 02251	Brassica napus var. napus	Sweden	Breeder's Line	ATFCC	44.73
L47	90685	SV 74/19	Brassica napus var. napus	Sweden	Breeder's Line	ATFCC	58.9
L48	90687	SV 75/1516	Brassica napus var. napus	Sweden	Breeder's Line	ATFCC	46.02
L49	90697	SWEDEN B	Brassica napus	Sweden	Breeder's Line	ATFCC	43.64
L50	90702	SWEDEN G	Brassica napus	Sweden	Breeder's Line	ATFCC	32.24
L51	90707	TATYOON	Brassica napus var. napus	Australia	Advanced Cultivar	ATFCC	45.85
L52	90708	TOKIWA	Brassica napus var. napus	Japan	Advanced Cultivar	ATFCC	55.61
L53	90709	TOPAS	Brassica napus	Sweden	Advanced Cultivar	ATFCC	21.51
L54	90719	VINNICKIJ	Brassica napus f. biennis	Former Soviet Union	Advanced Cultivar	ATFCC	50.06
L55	90723	WESBELL	Brassica napus var. napus	Australia	Advanced Cultivar	ATFCC	21.16
L56	90725	WESBELL-SL-3	Brassica napus var. napus	Australia	Breeder's Line	ATFCC	31.9
L57	90727	WESREO	Brassica napus	Australia	Advanced Cultivar	ATFCC	46.05
L58	90730	WESROONA	Brassica napus	Australia	Advanced Cultivar	ATFCC	21.37
L59	90731	WESTAR	Brassica napus	Canada	Advanced Cultivar	ATFCC	36.67
L60	90743	ZACHODNI	Brassica napus var. napus	Czechoslovakia	Advanced Cultivar	ATFCC	59.75
L61	90848	10002	Brassica napus	Canada	Unknown	ATFCC	47.41
L62	90865	LINE 40	Brassica napus	China	Breeder's Line	ATFCC	30.98
L63	90978	NAEHAN	Brassica napus	Korea, North	Advanced Cultivar	ATFCC	37.77
L64	90979	TRITON	Brassica napus	Canada	Advanced Cultivar	ATFCC	30.79
L65	91197	GROUSE	Brassica napus	Australia	Advanced Cultivar	ATFCC	43.6
L66	91198	RANGE	Brassica napus	Australia	Advanced Cultivar	ATFCC	38.63
L67	91199	SCOOP	Brassica napus	Australia	Advanced Cultivar	ATFCC	49.67
L68	91207	DRUM	Brassica napus	Australia	Advanced Cultivar	ATFCC	32.93
L69	91210	KAROO	Brassica napus	Australia	Advanced Cultivar	ATFCC	38.46
L70	92052	ARGENTINA	Brassica napus	Australia	Advanced Cultivar	ATFCC	19.9
L71	92060	CHIKUZEN	Brassica napus	Australia	Advanced Cultivar	ATFCC	55.91
L72	92067	MUTU	Brassica napus	Australia	Advanced Cultivar	ATFCC	21.31
L73	92068	IB 1337	Brassica napus	Australia	Unknown	ATFCC	32.27
L74	92084	YU-DAL	Brassica napus	Korea, North	Advanced Cultivar	ATFCC	40.19
L75	92085	MIDAS	Brassica napus	Canada	Advanced Cultivar	ATFCC	48.85
L76	92091	NORIN 2	Brassica napus	Japan	Breeder's Line	ATFCC	56.51
L77	92093	NORIN 4	Brassica napus	Japan	Breeder's Line	ATFCC	62
L78	92116	NORIN 28	Brassica napus	Japan	Breeder's Line	ATFCC	44.4
L79	92122	NORIN 34	Brassica napus	Japan	Breeder's Line	ATFCC	41.23
L80	92128	NORIN 40	Brassica napus	Japan	Breeder's Line	ATFCC	54.64
L81	92455	NORDE	Brassica napus f. biennis	Sweden	Advanced Cultivar	ATFCC	43.77
L82	92462	CRESUS-O-PRECOSE	Brassica napus	India	Advanced Cultivar	ATFCC	41.86
L83	92465	GULLE	Brassica napus	India	Advanced Cultivar	ATFCC	20.34
L84	92467	CRESOR	Brassica napus subsp. oleifera	India	Advanced Cultivar	ATFCC	22.87
L85	92470	72/244/6	Brassica napus	India	Unknown	ATFCC	41.92
L86	92471	CRESUS	Brassica napus	India	Advanced Cultivar	ATFCC	31.55
L87	92963	WEN YOU 1	Brassica napus	china	Advanced Cultivar	ATFCC	21.32
L88	93031	CANADA (NY)	Brassica napus	Australia	Breeder's Line	ATFCC	46.25
L89	93055	BLN 225	Brassica napus	Australia	Unknown	ATFCC	33.8
L90	93057	BLN 270	Brassica napus	Australia	Unknown	ATFCC	20.02
L91	93059	BLN 279	Brassica napus	Australia	Unknown	ATFCC	23.17
L92	93060	BLN 313	Brassica napus	Australia	Unknown	ATFCC	34.66
L93	93062	BLN 326	Brassica napus	Australia	Unknown	ATFCC	38.4
L94	93066	BLN 336	Brassica napus	Australia	Unknown	ATFCC	37.14
L95	93090	RX5S	Brassica napus	Australia	Unknown	ATFCC	46.21
L96	93095	RZ1	Brassica napus	Australia	Unknown	ATFCC	38.34
L97	93097	RZ6	Brassica napus	Australia	Unknown	ATFCC	23.51
L98	93856	ATR5 TW	Brassica napus	Canada	Breeder's Line	ATFCC	26.38
L99	93858	Ning-you No. 8	Brassica napus	China	Advanced Cultivar	ATFCC	35.83
L100	94482	NARENDRA	Brassica napus	Australia	Advanced Cultivar	ATFCC	28.56
L101	94664	A0337	Brassica napus	Canada	Unknown	ATFCC	27.27
L102	94665	ACS-N8	Brassica napus	Canada	Unknown	ATFCC	34.93
L103	94712	RAINBOW	Brassica napus	Australia	Advanced Cultivar	ATFCC	51.88
L104	95066	BNA 1	Brassica napus	Australia	Unknown	ATFCC	56.53
L105	95263	Gulle	Brassica napus var. napus	Sweden	Advanced cultivar	ATFCC	49.7
L106	95270	Alku	Brassica napus var. napus	Finland	Advanced cultivar	ATFCC	17.83
L107	95272	Industry	Brassica napus var. napus	Denmark	Advanced cultivar	ATFCC	35.04
L108	95275	Baltia	Brassica napus f. biennis	Former Soviet Union	Advanced cultivar	ATFCC	47.09
L109	95277	Mestnij	Brassica napus f. biennis	Former Soviet Union	Advanced cultivar	ATFCC	33.49
L110	95321	FIDO	Brassica napus f. biennis	United Kingdom	Advanced cultivar	ATFCC	43.23
L111	95406	Kubanskij	Brassica napus f. biennis	Former Soviet Union	Advanced cultivar	ATFCC	19.79
L112	95436	CR2264 / 85	Brassica napus var. napus	China	Unknown	ATFCC	22.04
L113	95438	Daichousen (Mizuyasu)	Brassica napus var. napus	Korea, North	Advanced cultivar	ATFCC	27.54
L114	95442	Brutor	Brassica napus var. napus	France	Advanced cultivar	ATFCC	27.5
L115	95443	Quinta	Brassica napus f. biennis	Germany	Advanced cultivar	ATFCC	36.71
L116	95444	Duplo	Brassica napus var. napus	Germany	Advanced cultivar	ATFCC	37.05
L117	95450	Nugget	Brassica napus var. napus	Canada	Advanced cultivar	ATFCC	44.1
L118	95472	K 8137	Brassica napus	Italy	Traditional Cultivar/Landrace	ATFCC	15.4
L119	95557	Thunder TT	Brassica napus	Australia	Advanced Cultivar	ATFCC	34.51
L120	95583	R57092	Brassica napus	Australia	Advanced cultivar	ATFCC	40.95
L121	95599	Ding474	Brassica napus	China	Advanced Cultivar	ATFCC	49.69
L122	95601	P624	Brassica napus	China	Advanced Cultivar	ATFCC	23.16
L123	95634	GSL1	Brassica napus	India	Advanced cultivar	ATFCC	35.3
L124	95709	Warrior CL	Brassica napus	Australia	Advanced cultivar	ATFCC	45.8
L125	95710	Rottnest TTC	Brassica napus	Australia	Advanced cultivar	ATFCC	41.48
L126	95711	Flinders TTC	Brassica napus	Australia	Advanced cultivar	ATFCC	42.24
L127	95712	Barra	Brassica napus	Australia	Advanced cultivar	ATFCC	36.21
L128	95713	Marlin	Brassica napus	Australia	Advanced cultivar	ATFCC	46.85
L129	95714	ATR409	Brassica napus	Australia	Advanced cultivar	ATFCC	41.87
L130	95717	Tarcoola	Brassica napus	Australia	Advanced cultivar	ATFCC	24.16
L131	95719	Tawriffic TT	Brassica napus	Australia	Advanced cultivar	ATFCC	54.95
L132	NA	Zhongshuang 5	Brassica napus	China	Advanced cultivar	OCRI-CAAS	24.55
L133	NA	Huashuang 3	Brassica napus	China	Advanced cultivar	HZAU	31.93
L134	NA	Huashuang 5	Brassica napus	China	Advanced cultivar	HZAU	34.14
L135	NA	Zhongshuang 10	Brassica napus	China	Advanced cultivar	OCRI-CAAS	36.23
L136	NA	Zhongshuang 8	Brassica napus	China	Advanced cultivar	OCRI-CAAS	39.84
L137	NA	Zhongshuang 9	Brassica napus	China	Advanced cultivar	OCRI-CAAS	41.87
L138	NA	huashuang 4	Brassica napus	China	Advanced cultivar	HZAU	47.85
L139	NA	Zhongshuang 11	Brassica napus	China	Advanced cultivar	OCRI-CAAS	50.67
L140	NA	Zhongshuang 6	Brassica napus	China	Advanced cultivar	OCRI-CAAS	52.26
