# Supplementary material for: Identification of Putative Candidate Genes for Water Stress Tolerance in Canola (Brassica napus)
Source: Front Plant Sci. 2015 Nov 27;6:1058. doi: 10.3389/fpls.2015.01058 (PMC4661274; doi:10.3389/fpls.2015.01058)
Supplement: Supplementary file 2 [file Table2.XLSX]

## Sheet: Sheet1
Supplementary Table 2 Positions of selected SNPs in the B. napus genome (http://www.genoscope.cns.fr/brassicanapus) (Chalhoub et al., 2014)
SNP Name	Alleles	Linkage group	Position (bp)
Bn-A01-p436141	[A/C]	A1	29929
Bn-A01-p460072	[T/C]	A1	50056
Bn-A01-p467816	[A/C]	A1	57759
Bn-A01-p515600	[A/C]	A1	98316
Bn-A01-p598242	[G/C]	A1	180992
Bn-A01-p599910	[T/G]	A1	182679
Bn-A01-p609857	[A/C]	A1	198823
Bn-A01-p622550	[T/C]	A1	212754
Bn-A01-p644410	[A/G]	A1	235192
Bn-A01-p648196	[T/G]	A1	238963
Bn-A01-p663088	[A/G]	A1	250051
Bn-A01-p688355	[A/G]	A1	282228
Bn-A01-p737560	[T/G]	A1	358468
Bn-A01-p739098	[A/G]	A1	360009
Bn-A01-p778048	[T/C]	A1	398469
Bn-A01-p820317	[T/C]	A1	449129
Bn-A01-p821328	[A/G]	A1	450140
Bn-A01-p849125	[T/C]	A1	478991
Bn-A01-p866260	[T/C]	A1	497515
Bn-scaff_15838_1-p517875	[T/C]	A1	500221
Bn-A01-p877322	[A/C]	A1	504546
Bn-A01-p912298	[T/C]	A1	530592
Bn-A01-p916774	[T/G]	A1	534099
Bn-A01-p939202	[T/C]	A1	554994
Bn-A01-p968465	[T/C]	A1	586161
Bn-A01-p970103	[T/C]	A1	588064
Bn-A01-p994722	[A/G]	A1	611457
Bn-A01-p1001022	[A/G]	A1	618662
Bn-A01-p1062520	[A/C]	A1	647648
Bn-A01-p1095733	[T/C]	A1	695488
Bn-A01-p1104187	[A/G]	A1	700541
Bn-A01-p1125565	[A/C]	A1	723009
Bn-A01-p1126874	[A/G]	A1	724070
Bn-A01-p1132885	[A/C]	A1	730062
Bn-A01-p1133447	[A/G]	A1	730624
Bn-A01-p1145674	[A/G]	A1	749100
Bn-A01-p1149351	[T/C]	A1	753032
Bn-A01-p1149698	[T/C]	A1	753379
Bn-A01-p1150857	[T/C]	A1	754538
Bn-A01-p1151961	[A/G]	A1	755645
Bn-A01-p1152123	[A/G]	A1	755807
Bn-A01-p1152359	[T/C]	A1	756045
Bn-A01-p1152369	[A/G]	A1	756055
Bn-A01-p1156979	[T/G]	A1	760656
Bn-A01-p1158564	[T/C]	A1	762276
Bn-A01-p1187868	[A/G]	A1	786675
Bn-A01-p1188004	[T/C]	A1	786811
Bn-A01-p1227000	[T/G]	A1	824765
Bn-A01-p1227023	[T/G]	A1	824790
Bn-A01-p1235334	[T/G]	A1	833504
Bn-A01-p1247899	[A/G]	A1	848430
Bn-A01-p1249847	[T/C]	A1	850387
Bn-A01-p1250595	[A/C]	A1	851175
Bn-A01-p1261017	[T/C]	A1	861463
Bn-A01-p1275284	[A/C]	A1	873225
Bn-A01-p1276486	[T/G]	A1	874438
Bn-A01-p1373104	[A/C]	A1	974209
Bn-A01-p1373239	[A/G]	A1	974344
Bn-A01-p1373827	[T/G]	A1	974935
Bn-A01-p1373965	[T/C]	A1	975077
Bn-A01-p1376589	[T/C]	A1	977752
Bn-A01-p1384609	[A/C]	A1	985267
Bn-A01-p1385993	[T/C]	A1	986712
Bn-A01-p1387769	[T/G]	A1	988482
Bn-A01-p1409723	[A/G]	A1	1006969
Bn-A01-p1423163	[T/G]	A1	1021287
Bn-A01-p1439621	[A/G]	A1	1035645
Bn-A01-p1440009	[A/C]	A1	1036032
Bn-A01-p1449865	[A/G]	A1	1045916
Bn-A01-p1453156	[A/G]	A1	1048424
Bn-A01-p1453560	[A/C]	A1	1048828
Bn-A01-p1456256	[A/G]	A1	1051673
Bn-A01-p1473188	[A/G]	A1	1067702
Bn-A01-p1661180	[A/G]	A1	1208671
Bn-A01-p1666732	[A/G]	A1	1214276
Bn-A01-p1678541	[A/G]	A1	1223397
Bn-A01-p1742846	[T/C]	A1	1289063
Bn-A01-p1768443	[T/C]	A1	1308411
Bn-A01-p1770291	[T/C]	A1	1310265
Bn-A01-p1770482	[A/C]	A1	1310457
Bn-A01-p1772621	[A/G]	A1	1311010
Bn-A01-p1773289	[T/C]	A1	1311722
Bn-A01-p1823705	[T/C]	A1	1358952
Bn-A01-p1842079	[A/C]	A1	1375790
Bn-A01-p1855903	[A/G]	A1	1394072
Bn-A01-p1864705	[T/G]	A1	1400752
Bn-A01-p1879401	[A/G]	A1	1413459
Bn-A01-p1880406	[T/C]	A1	1414503
Bn-A01-p1929982	[T/C]	A1	1450528
Bn-A01-p1930111	[A/G]	A1	1450657
Bn-A01-p1951988	[T/C]	A1	1461636
Bn-A01-p1975231	[T/C]	A1	1480280
Bn-A01-p1980181	[A/C]	A1	1485222
Bn-A01-p2025400	[A/G]	A1	1525039
Bn-A01-p2042209	[T/C]	A1	1539200
Bn-A01-p2053320	[A/G]	A1	1550903
Bn-A01-p2069218	[T/C]	A1	1561518
Bn-A01-p2069488	[T/C]	A1	1561788
Bn-A01-p2091322	[T/G]	A1	1582609
Bn-A01-p2094793	[A/G]	A1	1586633
Bn-A01-p2111978	[A/G]	A1	1599912
Bn-A01-p2114552	[A/G]	A1	1602491
Bn-A01-p2121224	[T/C]	A1	1609506
Bn-A01-p2158511	[A/G]	A1	1643742
Bn-A01-p2177864	[T/G]	A1	1662819
Bn-A01-p2187099	[T/C]	A1	1672657
Bn-A01-p2188753	[T/C]	A1	1674290
Bn-A01-p2197976	[T/C]	A1	1680728
Bn-A01-p2207452	[A/G]	A1	1690384
Bn-A01-p2242890	[T/C]	A1	1727139
Bn-A01-p2244327	[T/C]	A1	1728533
Bn-A01-p2246317	[T/G]	A1	1730502
Bn-A01-p2246373	[T/C]	A1	1730558
Bn-A01-p2251106	[T/C]	A1	1735248
Bn-A01-p2254072	[A/C]	A1	1737928
Bn-A01-p2254235	[T/C]	A1	1738091
Bn-A01-p2261903	[T/C]	A1	1745775
Bn-A01-p2277290	[T/C]	A1	1756160
Bn-A01-p2291940	[A/G]	A1	1768759
Bn-A01-p2303308	[A/G]	A1	1775948
Bn-A01-p2306938	[A/G]	A1	1779641
Bn-A01-p2307144	[T/C]	A1	1779848
Bn-A01-p2309179	[A/C]	A1	1781863
Bn-A01-p2311015	[T/C]	A1	1783685
Bn-A01-p2318972	[T/C]	A1	1793043
Bn-A01-p2340048	[T/C]	A1	1819172
Bn-A01-p2340359	[A/G]	A1	1827218
Bn-A01-p2341408	[A/G]	A1	1827987
Bn-A01-p2365493	[A/G]	A1	1858493
Bn-A01-p2365667	[T/C]	A1	1858666
Bn-A01-p2387124	[T/C]	A1	1876775
Bn-A01-p2403471	[A/G]	A1	1894127
Bn-A01-p2421445	[A/G]	A1	1912045
Bn-A01-p2431503	[C/G]	A1	1921209
Bn-A01-p2445468	[T/C]	A1	1936337
Bn-A01-p2445602	[A/C]	A1	1936471
Bn-A01-p2453633	[T/C]	A1	1939486
Bn-A01-p2453758	[A/G]	A1	1939611
Bn-A01-p2501423	[T/C]	A1	1989624
Bn-A01-p2509163	[T/C]	A1	1998742
Bn-A01-p2538180	[T/C]	A1	2035080
Bn-A01-p2569303	[A/G]	A1	2070693
Bn-A01-p2574969	[A/G]	A1	2076602
Bn-A01-p2575497	[A/G]	A1	2077123
Bn-A01-p2587709	[T/C]	A1	2094564
Bn-A01-p2608660	[T/G]	A1	2115096
Bn-A01-p2626270	[T/G]	A1	2132864
Bn-A01-p2688662	[T/C]	A1	2194592
Bn-A01-p2694323	[A/G]	A1	2200245
Bn-A01-p2699907	[A/C]	A1	2205846
Bn-A01-p2713528	[A/C]	A1	2220656
Bn-A01-p2713583	[T/G]	A1	2220711
Bn-A01-p2718126	[A/G]	A1	2225805
Bn-A01-p2825565	[T/C]	A1	2327568
Bn-A01-p2841043	[A/C]	A1	2350166
Bn-A01-p2864193	[A/G]	A1	2366918
Bn-A01-p2867284	[A/C]	A1	2370007
Bn-A01-p2882270	[A/C]	A1	2386261
Bn-A01-p2884934	[A/G]	A1	2388920
Bn-A01-p2891863	[A/G]	A1	2395849
Bn-A05-p16026452	[A/G]	A1	2458258
Bn-A01-p97663	[A/G]	A1	2467261
Bn-A01-p100441	[A/G]	A1	2468965
Bn-A01-p100693	[T/C]	A1	2469216
Bn-A01-p101021	[A/G]	A1	2469547
Bn-A01-p101094	[A/C]	A1	2469620
Bn-A01-p101943	[T/C]	A1	2470471
Bn-A01-p102249	[A/G]	A1	2470785
Bn-A01-p108136	[T/C]	A1	2489554
Bn-A01-p108225	[T/C]	A1	2489643
Bn-A01-p137814	[T/C]	A1	2518687
Bn-A01-p137869	[A/G]	A1	2518742
Bn-A01-p138731	[T/G]	A1	2519586
Bn-A01-p145676	[T/C]	A1	2527606
Bn-A01-p147360	[T/C]	A1	2529282
Bn-A01-p147990	[A/C]	A1	2529914
Bn-A01-p150028	[T/G]	A1	2535566
Bn-A01-p161237	[T/G]	A1	2544476
Bn-A01-p176052	[T/G]	A1	2560144
Bn-A01-p178709	[A/G]	A1	2562774
Bn-A01-p195253	[T/G]	A1	2579347
Bn-A01-p206610	[A/C]	A1	2590705
Bn-A01-p207098	[T/C]	A1	2591193
Bn-A01-p207363	[T/C]	A1	2591458
Bn-A01-p250759	[A/C]	A1	2628362
Bn-A01-p309524	[T/C]	A1	2683477
Bn-A01-p314983	[A/G]	A1	2687800
Bn-A01-p324562	[A/C]	A1	2700421
Bn-A01-p2990104	[A/G]	A1	2702388
Bn-A01-p3005793	[A/G]	A1	2717110
Bn-A01-p3045214	[T/G]	A1	2751675
Bn-A01-p3045984	[A/G]	A1	2752437
Bn-A01-p3050613	[T/G]	A1	2756809
Bn-A01-p3059596	[T/G]	A1	2764840
Bn-A01-p3061223	[T/G]	A1	2766424
Bn-A01-p3078457	[T/C]	A1	2783526
Bn-A01-p3097105	[A/G]	A1	2801303
Bn-A01-p3100346	[A/C]	A1	2804505
Bn-A01-p3111607	[A/C]	A1	2814404
Bn-A01-p3134159	[A/G]	A1	2837204
Bn-A01-p3136468	[A/G]	A1	2839481
Bn-A01-p3173607	[A/C]	A1	2883501
Bn-A01-p3175614	[T/C]	A1	2885919
Bn-A01-p3226309	[A/C]	A1	2920700
Bn-A01-p3232184	[A/G]	A1	2920899
Bn-A01-p3232810	[T/C]	A1	2921523
Bn-A01-p3233247	[T/C]	A1	2921960
Bn-A01-p3233299	[A/G]	A1	2922012
Bn-A01-p3240780	[T/G]	A1	2922421
Bn-A01-p3306526	[T/C]	A1	2992971
Bn-A01-p3307173	[A/G]	A1	2993618
Bn-A01-p3323476	[A/C]	A1	3000070
Bn-scaff_15838_5-p1236510	[A/G]	A1	3034833
Bn-A01-p3378332	[A/G]	A1	3044599
Bn-A01-p3487320	[A/C]	A1	3153918
Bn-A01-p3495476	[A/G]	A1	3164781
Bn-A01-p3567127	[A/G]	A1	3239160
Bn-A01-p3573045	[T/C]	A1	3245063
Bn-A01-p3586744	[T/C]	A1	3253994
Bn-A01-p3597929	[T/C]	A1	3265150
Bn-A01-p3598097	[T/C]	A1	3265318
Bn-A01-p3598515	[A/G]	A1	3265735
Bn-A01-p3598533	[A/G]	A1	3265753
Bn-A01-p3599097	[T/C]	A1	3266317
Bn-A01-p3619975	[T/C]	A1	3282715
Bn-A01-p3626821	[A/G]	A1	3289581
Bn-A01-p3631990	[A/G]	A1	3295907
Bn-A01-p3737522	[T/C]	A1	3391005
Bn-A01-p3758784	[T/C]	A1	3412484
Bn-A01-p3782356	[A/G]	A1	3432062
Bn-Scaffold006869-p236	[A/G]	A1	3434506
Bn-A01-p3789302	[A/C]	A1	3436321
Bn-A01-p3791028	[A/G]	A1	3438048
Bn-A01-p3859106	[T/G]	A1	3481957
Bn-A01-p3859610	[A/G]	A1	3482461
Bn-A01-p3889035	[T/G]	A1	3509966
Bn-A01-p3892184	[T/C]	A1	3512468
Bn-A01-p3904495	[A/C]	A1	3530446
Bn-A01-p3906965	[T/C]	A1	3533140
Bn-A01-p3938241	[A/C]	A1	3563774
Bn-A01-p3939508	[T/C]	A1	3565041
Bn-A01-p3984534	[A/G]	A1	3618764
Bn-A01-p4070059	[A/G]	A1	3734014
Bn-A01-p4084366	[A/G]	A1	3747996
Bn-A01-p4113202	[T/C]	A1	3788485
Bn-A01-p4164843	[A/G]	A1	3844731
Bn-A01-p4173668	[A/G]	A1	3853180
Bn-A01-p4177941	[T/C]	A1	3857501
Bn-scaff_19193_1-p618891	[T/C]	A1	3863493
Bn-A01-p4188629	[T/C]	A1	3870162
Bn-A01-p4227703	[T/C]	A1	3904559
Bn-A01-p4228985	[A/G]	A1	3905840
Bn-A01-p4230829	[A/G]	A1	3907683
Bn-A01-p4233306	[A/G]	A1	3911409
Bn-A01-p4235273	[A/G]	A1	3914964
Bn-A01-p4242269	[A/C]	A1	3921895
Bn-A01-p4246586	[T/C]	A1	3927770
Bn-A01-p4284958	[A/C]	A1	3956260
Bn-A01-p4293878	[T/C]	A1	3966929
Bn-A01-p4310302	[A/C]	A1	3996734
Bn-A01-p4311134	[A/G]	A1	3997738
Bn-A01-p4341541	[T/C]	A1	4027203
Bn-A01-p4353657	[A/G]	A1	4039381
Bn-A01-p4354753	[T/C]	A1	4040460
Bn-A01-p26064479	[T/C]	A1	4075176
Bn-A01-p4452779	[A/G]	A1	4076835
Bn-A01-p4580719	[A/G]	A1	4200395
Bn-A01-p4600975	[T/G]	A1	4227188
Bn-A01-p4612881	[T/C]	A1	4235714
Bn-A01-p4641747	[A/C]	A1	4261277
Bn-A01-p4641802	[A/G]	A1	4261332
Bn-A01-p4651746	[A/G]	A1	4273529
Bn-A01-p4659972	[T/C]	A1	4279894
Bn-A01-p4734188	[T/C]	A1	4337616
Bn-A01-p4736924	[T/C]	A1	4340342
Bn-A01-p4747874	[A/G]	A1	4350529
Bn-A01-p4750734	[T/C]	A1	4353390
Bn-A01-p4773772	[A/C]	A1	4379934
Bn-A01-p4774065	[T/C]	A1	4380227
Bn-A01-p4785261	[T/G]	A1	4397190
Bn-A01-p4786787	[A/C]	A1	4398725
Bn-A01-p4787515	[T/C]	A1	4399498
Bn-A01-p4799050	[T/C]	A1	4410586
Bn-A01-p4803773	[A/C]	A1	4413051
Bn-A01-p4812269	[A/G]	A1	4421491
Bn-A01-p4820187	[T/C]	A1	4424388
Bn-A01-p4833020	[A/G]	A1	4435429
Bn-A01-p4836338	[T/G]	A1	4439204
Bn-A01-p4840973	[A/G]	A1	4442904
Bn-A01-p4869879	[T/C]	A1	4468683
Bn-A01-p4883188	[T/G]	A1	4482273
Bn-A01-p4908924	[A/C]	A1	4512396
Bn-A01-p4909065	[T/C]	A1	4512538
Bn-A01-p4922557	[A/C]	A1	4517704
Bn-A01-p4940549	[T/C]	A1	4541876
Bn-A01-p4947577	[A/C]	A1	4549207
Bn-A01-p5017444	[A/G]	A1	4611545
Bn-A01-p5057753	[T/G]	A1	4643123
Bn-A01-p5070565	[A/G]	A1	4655885
Bn-A01-p5070836	[A/G]	A1	4656155
Bn-A01-p5071350	[T/G]	A1	4656669
Bn-A01-p5101078	[A/G]	A1	4678834
Bn-A01-p5106042	[A/G]	A1	4683804
Bn-A01-p5193639	[T/G]	A1	4781765
Bn-A01-p5238564	[A/G]	A1	4821807
Bn-A01-p5239959	[A/G]	A1	4823203
Bn-A01-p5242967	[A/G]	A1	4826211
Bn-A01-p5243029	[A/G]	A1	4826273
Bn-A01-p5243036	[T/C]	A1	4826280
Bn-A01-p5243181	[T/C]	A1	4826425
Bn-A01-p5245778	[A/C]	A1	4829038
Bn-A01-p5246582	[T/C]	A1	4829842
Bn-A01-p5265598	[T/C]	A1	4856648
Bn-A01-p5268871	[A/T]	A1	4859957
Bn-A01-p5284702	[T/C]	A1	4880514
Bn-A01-p5296564	[A/G]	A1	4890976
Bn-A01-p5323726	[A/G]	A1	4912681
Bn-A01-p5324399	[T/C]	A1	4913354
Bn-A01-p5324472	[A/G]	A1	4913427
Bn-A01-p5391551	[A/G]	A1	4963244
Bn-A01-p5418396	[A/G]	A1	4990465
Bn-A01-p5469727	[T/C]	A1	5034468
Bn-A01-p5480514	[A/G]	A1	5042606
Bn-A01-p5480517	[A/G]	A1	5042609
Bn-A01-p5481004	[T/G]	A1	5043095
Bn-A01-p5485980	[T/C]	A1	5047391
Bn-A01-p5486104	[A/G]	A1	5047515
Bn-A01-p5522870	[A/G]	A1	5082549
Bn-A01-p5601232	[A/C]	A1	5121858
Bn-A01-p5621392	[A/G]	A1	5140924
Bn-A01-p5647795	[T/C]	A1	5154600
Bn-A01-p5661294	[T/G]	A1	5169173
Bn-A01-p5663319	[A/G]	A1	5171198
Bn-A01-p5665774	[A/G]	A1	5173650
Bn-A01-p5678678	[T/G]	A1	5185883
Bn-A01-p5679389	[A/G]	A1	5186594
Bn-A01-p5680730	[A/C]	A1	5187843
Bn-A01-p5697706	[T/C]	A1	5201709
Bn-A01-p5699110	[T/C]	A1	5203112
Bn-A01-p5715141	[T/C]	A1	5217408
Bn-A01-p5718049	[A/C]	A1	5220365
Bn-A01-p5775331	[A/G]	A1	5244017
Bn-A01-p5777117	[A/G]	A1	5245850
Bn-A01-p5787591	[A/C]	A1	5266871
Bn-A01-p5795016	[T/G]	A1	5274467
Bn-A01-p5805154	[A/G]	A1	5284429
Bn-A01-p5806635	[T/C]	A1	5285941
Bn-A01-p5808036	[T/C]	A1	5287347
Bn-A01-p5821651	[A/C]	A1	5301143
Bn-A01-p5835558	[T/C]	A1	5321516
Bn-A01-p5868598	[T/G]	A1	5351811
Bn-A01-p5873504	[A/C]	A1	5356717
Bn-A01-p5878485	[A/C]	A1	5361374
Bn-A01-p5917688	[A/G]	A1	5405648
Bn-A01-p5921497	[T/C]	A1	5409483
Bn-A01-p5943392	[A/G]	A1	5433317
Bn-A01-p5944398	[A/G]	A1	5434377
Bn-A01-p5949498	[T/C]	A1	5439190
Bn-A01-p5977820	[T/C]	A1	5463912
Bn-A01-p5994840	[T/C]	A1	5477860
Bn-A01-p5994980	[T/C]	A1	5478000
Bn-A01-p6035491	[T/G]	A1	5519429
Bn-A01-p6038249	[A/C]	A1	5522200
Bn-A01-p6040667	[A/G]	A1	5524564
Bn-A01-p6066325	[T/G]	A1	5549255
Bn-A01-p6111016	[T/C]	A1	5594599
Bn-A01-p6158889	[A/G]	A1	5644856
Bn-A01-p6168163	[T/C]	A1	5651413
Bn-A01-p6180257	[A/C]	A1	5663657
Bn-A01-p6182710	[A/C]	A1	5665964
Bn-A01-p6188347	[T/C]	A1	5671593
Bn-A01-p6220667	[A/G]	A1	5702355
Bn-A01-p6232061	[T/C]	A1	5714482
Bn-A01-p6270054	[T/G]	A1	5738635
Bn-A01-p6271245	[A/G]	A1	5739826
Bn-A01-p6272642	[A/G]	A1	5741224
Bn-A01-p6274135	[T/C]	A1	5742717
Bn-A01-p6333910	[T/C]	A1	5789920
Bn-A01-p6388431	[A/G]	A1	5849311
Bn-A01-p6390236	[T/C]	A1	5851109
Bn-A01-p6479735	[T/G]	A1	5957083
Bn-A01-p6482543	[T/G]	A1	5959061
Bn-A01-p6487075	[A/G]	A1	5964206
Bn-A01-p6507432	[T/C]	A1	5976736
Bn-A01-p6530903	[T/C]	A1	5995366
Bn-A01-p6538362	[T/G]	A1	6002546
Bn-A01-p6546245	[A/G]	A1	6010206
Bn-A01-p6547052	[T/G]	A1	6011013
Bn-A01-p6552596	[A/C]	A1	6016894
Bn-A01-p6560270	[A/G]	A1	6024571
Bn-A01-p6604419	[A/G]	A1	6051921
Bn-A01-p6625349	[A/G]	A1	6073160
Bn-A01-p6628035	[A/G]	A1	6080336
Bn-A01-p6643749	[A/C]	A1	6096242
Bn-A01-p6678914	[A/G]	A1	6119402
Bn-A01-p6687707	[A/G]	A1	6129231
Bn-A01-p6687839	[T/G]	A1	6129363
Bn-A01-p6699539	[A/C]	A1	6139862
Bn-A01-p6708539	[T/C]	A1	6149644
Bn-A01-p6713213	[T/C]	A1	6154320
Bn-A01-p6714740	[T/C]	A1	6155847
Bn-A01-p6747706	[T/G]	A1	6173561
Bn-A01-p6774097	[A/G]	A1	6193512
Bn-A01-p6776634	[T/C]	A1	6196049
Bn-A01-p6776950	[A/G]	A1	6196365
Bn-A01-p6825673	[A/G]	A1	6237991
Bn-scaff_25422_1-p95222	[T/C]	A1	6241323
Bn-A01-p6838738	[T/G]	A1	6251013
Bn-A01-p6841235	[T/C]	A1	6253475
Bn-A01-p6854917	[A/C]	A1	6267309
Bn-A01-p6863835	[A/C]	A1	6282214
Bn-A01-p6877281	[A/G]	A1	6295794
Bn-A01-p6898291	[T/C]	A1	6314129
Bn-A01-p6900616	[T/G]	A1	6317757
Bn-A01-p6925167	[T/A]	A1	6341212
Bn-A01-p6958863	[T/G]	A1	6371822
Bn-A01-p6959248	[T/C]	A1	6372207
Bn-A01-p6965221	[T/C]	A1	6378181
Bn-A01-p6968751	[T/C]	A1	6381711
Bn-A01-p6969197	[A/C]	A1	6382157
Bn-A01-p6969284	[A/G]	A1	6382244
Bn-A01-p6969358	[T/C]	A1	6382318
Bn-A01-p6972779	[A/G]	A1	6393067
Bn-A01-p6976938	[A/C]	A1	6397251
Bn-A01-p7068752	[T/G]	A1	6472468
Bn-A01-p7069263	[A/C]	A1	6472970
Bn-A01-p7086543	[A/C]	A1	6487162
Bn-A01-p7087000	[A/G]	A1	6487619
Bn-A01-p7132729	[T/C]	A1	6512785
Bn-A01-p7137897	[T/C]	A1	6517958
Bn-A01-p7160702	[T/C]	A1	6535701
Bn-A01-p7205595	[A/C]	A1	6574483
Bn-A01-p7363480	[T/C]	A1	6730564
Bn-A01-p7367598	[T/C]	A1	6734682
Bn-A01-p7369125	[T/C]	A1	6736241
Bn-A01-p7372570	[T/C]	A1	6739746
Bn-A01-p7373427	[T/G]	A1	6740602
Bn-A01-p7374589	[T/C]	A1	6741747
Bn-A01-p7383179	[T/C]	A1	6747608
Bn-A01-p7385409	[T/G]	A1	6751739
Bn-A01-p7385797	[A/C]	A1	6752144
Bn-A01-p7405753	[A/C]	A1	6753657
Bn-A01-p7405882	[A/C]	A1	6753786
Bn-A01-p7406041	[T/C]	A1	6753945
Bn-A01-p7430242	[T/C]	A1	6794634
Bn-A01-p7430311	[A/G]	A1	6794703
Bn-A01-p7452338	[A/C]	A1	6807540
Bn-A01-p7455852	[A/C]	A1	6812918
Bn-A01-p7479483	[T/G]	A1	6837560
Bn-A01-p7487861	[T/C]	A1	6845492
Bn-A01-p7512557	[T/C]	A1	6861651
Bn-A01-p7530968	[A/C]	A1	6880062
Bn-A01-p7533971	[T/C]	A1	6884170
Bn-A01-p7551163	[A/G]	A1	6891789
Bn-A01-p7554673	[A/G]	A1	6895227
Bn-A01-p7558012	[A/G]	A1	6898631
Bn-A01-p7558345	[A/G]	A1	6898964
Bn-A01-p7559946	[T/C]	A1	6900567
Bn-A01-p7560785	[A/G]	A1	6901133
Bn-A01-p7574355	[T/C]	A1	6916644
Bn-A01-p7667896	[A/G]	A1	6923086
Bn-A01-p7702471	[A/G]	A1	6951719
Bn-A01-p7714470	[A/G]	A1	6966540
Bn-A01-p7721497	[A/G]	A1	6975452
Bn-A01-p7768351	[A/G]	A1	7036995
Bn-A01-p7771617	[T/C]	A1	7044017
Bn-A01-p7772345	[T/G]	A1	7044748
Bn-A01-p7861283	[T/G]	A1	7054916
Bn-A01-p7889385	[A/G]	A1	7082077
Bn-A01-p7890174	[A/G]	A1	7082866
Bn-A01-p7926287	[T/C]	A1	7102643
Bn-A01-p7942548	[A/G]	A1	7118271
Bn-A01-p7953001	[T/C]	A1	7128068
Bn-A01-p7961620	[T/C]	A1	7136643
Bn-A01-p7973418	[A/C]	A1	7155781
Bn-A01-p7974551	[T/C]	A1	7156915
Bn-A01-p7979458	[A/C]	A1	7163055
Bn-A01-p7982220	[A/G]	A1	7165840
Bn-A01-p8014995	[T/C]	A1	7196146
Bn-A01-p8017380	[A/G]	A1	7198525
Bn-A01-p8045760	[A/C]	A1	7221648
Bn-A01-p8046142	[T/C]	A1	7222030
Bn-A01-p8058255	[A/G]	A1	7238499
Bn-A01-p8058475	[T/C]	A1	7238718
Bn-A01-p8063652	[T/C]	A1	7242838
Bn-A01-p8080531	[T/C]	A1	7259596
Bn-A01-p8111196	[A/G]	A1	7286833
Bn-A01-p8115849	[A/C]	A1	7288362
Bn-A01-p8122779	[A/G]	A1	7295265
Bn-A01-p8129876	[T/C]	A1	7303410
Bn-A01-p8221245	[T/G]	A1	7386200
Bn-A01-p8240363	[T/C]	A1	7397322
Bn-A01-p8246641	[T/C]	A1	7420319
Bn-A01-p8353426	[A/G]	A1	7470783
Bn-A01-p8354196	[A/C]	A1	7471554
Bn-A01-p8378967	[A/C]	A1	7493349
Bn-A01-p8402568	[T/G]	A1	7516478
Bn-A01-p8404588	[A/C]	A1	7518486
Bn-A01-p8417520	[A/G]	A1	7530186
Bn-A01-p8418102	[A/G]	A1	7530768
Bn-A01-p8452366	[T/C]	A1	7614126
Bn-A01-p8452981	[A/G]	A1	7615693
Bn-A01-p8501753	[T/G]	A1	7667287
Bn-A01-p8515129	[A/G]	A1	7689564
Bn-A01-p8543512	[T/C]	A1	7708346
Bn-A01-p8564149	[A/G]	A1	7727524
Bn-A01-p8675601	[A/C]	A1	7835169
Bn-A01-p8675930	[T/C]	A1	7835721
Bn-A01-p8676144	[T/G]	A1	7835935
Bn-A01-p8681556	[T/G]	A1	7838028
Bn-A01-p8681757	[A/C]	A1	7838230
Bn-A01-p9170858	[A/G]	A1	7849996
Bn-A01-p9203096	[A/G]	A1	7873510
Bn-A01-p9220977	[T/C]	A1	7888809
Bn-A01-p9223420	[A/C]	A1	7891359
Bn-A01-p9254925	[T/G]	A1	7912026
Bn-A01-p9256011	[A/G]	A1	7913112
Bn-A01-p9258144	[A/C]	A1	7921856
Bn-A01-p9259611	[T/C]	A1	7923304
Bn-A01-p9260073	[T/C]	A1	7923766
Bn-A01-p9264081	[A/G]	A1	7927613
Bn-A01-p9269627	[A/C]	A1	7944235
Bn-A01-p9325719	[T/C]	A1	7983028
Bn-A01-p9326695	[A/G]	A1	7983984
Bn-A01-p9331463	[T/C]	A1	7988751
Bn-A01-p9408018	[A/G]	A1	8053704
Bn-A01-p9442471	[T/C]	A1	8092397
Bn-A01-p9445754	[A/G]	A1	8094528
Bn-A01-p9469933	[A/C]	A1	8103593
Bn-A01-p9519478	[T/G]	A1	8155867
Bn-A01-p9523572	[T/C]	A1	8160121
Bn-A01-p9551341	[T/C]	A1	8186347
Bn-A01-p9565360	[A/G]	A1	8189148
Bn-A01-p9565804	[T/G]	A1	8189592
Bn-A01-p9568888	[A/C]	A1	8192676
Bn-A01-p9614730	[T/C]	A1	8227276
Bn-A01-p9621623	[T/G]	A1	8234343
Bn-A01-p9699152	[A/G]	A1	8316136
Bn-A01-p9711809	[A/G]	A1	8334397
Bn-A01-p9853365	[A/C]	A1	8480162
Bn-A01-p9884449	[A/G]	A1	8511262
Bn-A01-p9922741	[T/C]	A1	8553421
Bn-A01-p10105499	[T/C]	A1	8689511
Bn-A01-p10181972	[A/C]	A1	8782944
Bn-A01-p10231780	[T/C]	A1	8828045
Bn-A01-p10250255	[A/G]	A1	8853237
Bn-A01-p10251052	[A/G]	A1	8854034
Bn-A01-p10278752	[A/G]	A1	8904034
Bn-A01-p10285074	[A/G]	A1	8910719
Bn-A01-p10299187	[A/G]	A1	8930734
Bn-A01-p10859527	[T/C]	A1	9008972
Bn-A01-p10926129	[T/C]	A1	9032376
Bn-A01-p10934377	[A/C]	A1	9038901
Bn-A01-p10939144	[T/C]	A1	9043664
Bn-A01-p10945930	[T/G]	A1	9046595
Bn-A01-p10963536	[T/C]	A1	9073519
Bn-A01-p10991782	[T/G]	A1	9094081
Bn-A01-p11052248	[T/G]	A1	9167261
Bn-A01-p11054015	[T/C]	A1	9173272
Bn-A01-p11077627	[T/C]	A1	9180495
Bn-A01-p11078406	[A/G]	A1	9180972
Bn-A01-p11142752	[A/G]	A1	9218480
Bn-A01-p11163980	[A/G]	A1	9233494
Bn-A01-p11233207	[T/G]	A1	9297710
Bn-A01-p11253272	[T/C]	A1	9317196
Bn-A01-p11273927	[A/G]	A1	9340817
Bn-A01-p11284636	[A/G]	A1	9362728
Bn-scaff_16217_1-p143344	[T/C]	A1	9413349
Bn-A01-p10499882	[T/C]	A1	9484805
Bn-A01-p10590357	[T/C]	A1	9511106
Bn-A01-p10636637	[A/G]	A1	9549776
Bn-A01-p10641656	[T/C]	A1	9554954
Bn-A01-p10693623	[T/C]	A1	9609394
Bn-A01-p10720611	[T/C]	A1	9633959
Bn-A01-p10740084	[A/G]	A1	9654097
Bn-A01-p11407167	[T/C]	A1	9751502
Bn-A01-p11434769	[A/C]	A1	9788080
Bn-A01-p11444689	[A/G]	A1	9797051
Bn-A01-p11469596	[A/G]	A1	9817422
Bn-A01-p11469992	[A/G]	A1	9817818
Bn-A01-p11471489	[T/G]	A1	9819529
Bn-A01-p11479565	[A/G]	A1	9827000
Bn-A01-p11480814	[T/C]	A1	9831935
Bn-A01-p11702957	[T/G]	A1	9984798
Bn-A01-p11807124	[A/C]	A1	10121073
Bn-A01-p11808121	[A/C]	A1	10122176
Bn-A01-p11817698	[T/C]	A1	10131743
Bn-A01-p11818901	[T/G]	A1	10132945
Bn-A01-p11830957	[A/G]	A1	10142601
Bn-Scaffold000444-p5763	[A/G]	A1	10254967
Bn-A01-p11938379	[T/C]	A1	10271080
Bn-A01-p11947255	[T/C]	A1	10281087
Bn-A01-p11951605	[T/G]	A1	10290337
Bn-A01-p12138089	[T/C]	A1	10335500
Bn-A01-p12145148	[T/C]	A1	10351942
Bn-A01-p12178646	[A/G]	A1	10388628
Bn-A01-p12179784	[A/G]	A1	10389764
Bn-A01-p12192020	[A/G]	A1	10399308
Bn-A01-p12206449	[T/C]	A1	10404352
Bn-A01-p12221698	[T/C]	A1	10406845
Bn-A01-p12222100	[T/C]	A1	10407242
Bn-A01-p12222728	[A/G]	A1	10407913
Bn-A01-p12222806	[A/G]	A1	10407989
Bn-A01-p12224872	[A/C]	A1	10410001
Bn-A01-p12237534	[A/C]	A1	10421790
Bn-A01-p12302708	[T/C]	A1	10487998
Bn-A01-p12305025	[T/C]	A1	10489606
Bn-A01-p12306195	[A/G]	A1	10490777
Bn-A01-p12308897	[A/G]	A1	10492492
Bn-A01-p12309767	[T/C]	A1	10493351
Bn-A01-p12314813	[A/G]	A1	10499025
Bn-A01-p12350104	[A/G]	A1	10537555
Bn-A01-p12352518	[A/G]	A1	10539966
Bn-A01-p12380936	[A/G]	A1	10569854
Bn-A01-p12391243	[A/G]	A1	10587334
Bn-A01-p12399796	[T/C]	A1	10605609
Bn-A01-p12400477	[T/C]	A1	10606289
Bn-A01-p12427149	[T/C]	A1	10633916
Bn-A01-p12454306	[A/G]	A1	10662642
Bn-A01-p12456089	[T/C]	A1	10666542
Bn-A01-p12516944	[T/C]	A1	10691053
Bn-A01-p12484368	[T/C]	A1	10692073
Bn-A01-p12510328	[A/G]	A1	10725263
Bn-A01-p12510566	[A/C]	A1	10725501
Bn-A01-p12522369	[A/C]	A1	10741070
Bn-Scaffold003507-p142	[T/C]	A1	10743891
Bn-A01-p12533991	[A/G]	A1	10744498
Bn-A01-p12535269	[T/C]	A1	10745972
Bn-A01-p12535612	[T/G]	A1	10746319
Bn-A01-p12539479	[T/C]	A1	10751083
Bn-A01-p12539655	[T/C]	A1	10751262
Bn-A01-p12539953	[T/C]	A1	10751560
Bn-A01-p12543678	[T/C]	A1	10755625
Bn-A01-p12544054	[A/G]	A1	10756014
Bn-A01-p12577268	[A/G]	A1	10778597
Bn-A01-p12580778	[A/G]	A1	10789584
Bn-A01-p12593173	[T/G]	A1	10815644
Bn-Scaffold000300-p15526	[T/C]	A1	10830942
Bn-Scaffold000300-p20118	[A/G]	A1	10835653
Bn-Scaffold000300-p29536	[T/C]	A1	10848185
Bn-A01-p12618357	[T/C]	A1	10868515
Bn-A01-p12622123	[T/C]	A1	10872512
Bn-A01-p12625892	[T/G]	A1	10876397
Bn-A01-p12653338	[A/C]	A1	10904989
Bn-A01-p12665045	[A/G]	A1	10918499
Bn-A01-p12665250	[T/C]	A1	10918704
Bn-A01-p12672899	[T/G]	A1	10929347
Bn-A01-p12734805	[T/C]	A1	10993535
Bn-A01-p12774270	[C/G]	A1	11042462
Bn-A01-p12823550	[T/C]	A1	11069418
Bn-A01-p12926196	[T/C]	A1	11192051
Bn-A01-p13775817	[T/G]	A1	11334902
Bn-A01-p13893020	[A/G]	A1	11432787
Bn-A01-p14001039	[A/G]	A1	11571915
Bn-A01-p14022855	[T/C]	A1	11618842
Bn-A01-p14071179	[T/C]	A1	11667406
Bn-A01-p14071237	[A/G]	A1	11667464
Bn-A01-p14074100	[A/G]	A1	11670319
Bn-A01-p14074268	[A/C]	A1	11670489
Bn-A01-p14074391	[A/C]	A1	11670612
Bn-A01-p14076641	[T/G]	A1	11672864
Bn-A01-p14079006	[T/C]	A1	11675274
Bn-A01-p14084579	[T/C]	A1	11681706
Bn-A01-p14134232	[T/C]	A1	11717043
Bn-A01-p14138072	[T/C]	A1	11719402
Bn-A01-p14148071	[A/G]	A1	11729856
Bn-A01-p14167866	[T/G]	A1	11742567
Bn-A01-p14168802	[T/C]	A1	11745409
Bn-A01-p14181463	[A/C]	A1	11750241
Bn-A01-p14181651	[A/G]	A1	11750429
Bn-A01-p14181829	[T/C]	A1	11750610
Bn-A01-p14197545	[T/C]	A1	11782873
Bn-A01-p14200714	[T/G]	A1	11786918
Bn-A01-p14200787	[T/C]	A1	11786991
Bn-A01-p14201581	[A/G]	A1	11787785
Bn-A01-p14223709	[T/C]	A1	11808100
Bn-A01-p14232473	[A/G]	A1	11812928
Bn-A01-p14241215	[A/G]	A1	11863020
Bn-A01-p14247718	[T/C]	A1	11868535
Bn-A01-p14328823	[A/G]	A1	12203164
Bn-A01-p14704844	[A/C]	A1	12210254
Bn-A01-p14723306	[T/G]	A1	12235606
Bn-A01-p14727717	[A/G]	A1	12239999
Bn-A01-p14802709	[A/G]	A1	12315278
Bn-A01-p14859839	[A/G]	A1	12342920
Bn-A01-p14865565	[A/C]	A1	12349702
Bn-A01-p14901403	[T/C]	A1	12386121
Bn-A01-p14905298	[T/C]	A1	12390905
Bn-A01-p14906494	[A/G]	A1	12392388
Bn-A01-p14914475	[A/C]	A1	12402099
Bn-A01-p14917697	[A/C]	A1	12406288
Bn-A01-p14942681	[A/G]	A1	12447746
Bn-A01-p14943499	[A/G]	A1	12448568
Bn-A01-p14947053	[A/G]	A1	12452115
Bn-A01-p14948237	[A/G]	A1	12453302
Bn-A01-p14948379	[T/C]	A1	12453444
Bn-A01-p14948614	[A/C]	A1	12453679
Bn-A01-p14948748	[A/G]	A1	12453813
Bn-A01-p14949030	[A/G]	A1	12454095
Bn-A01-p14949121	[T/C]	A1	12454186
Bn-A01-p14949256	[T/C]	A1	12454321
Bn-A01-p14955594	[T/G]	A1	12458348
Bn-A01-p14959478	[A/C]	A1	12462566
Bn-A01-p14965596	[A/G]	A1	12473777
Bn-A01-p15086787	[A/G]	A1	12597407
Bn-A01-p15087171	[T/C]	A1	12597791
Bn-A01-p15090383	[A/C]	A1	12600998
Bn-A01-p15092778	[A/C]	A1	12603395
Bn-A01-p15095213	[T/C]	A1	12605833
Bn-A01-p15095314	[A/G]	A1	12605934
Bn-A01-p15095524	[T/G]	A1	12606110
Bn-A01-p15114417	[T/C]	A1	12625253
Bn-A01-p15179106	[A/G]	A1	12691742
Bn-A01-p15182302	[A/G]	A1	12694938
Bn-A01-p15401259	[A/C]	A1	12837841
Bn-A01-p15408721	[T/C]	A1	12845372
Bn-A01-p15413589	[A/G]	A1	12850280
Bn-A01-p15441407	[A/G]	A1	12887486
Bn-A01-p15446864	[A/G]	A1	12894492
Bn-A01-p15468033	[A/G]	A1	12916723
Bn-A01-p15494469	[A/G]	A1	12939040
Bn-A01-p15496639	[T/C]	A1	12941394
Bn-A01-p15496772	[A/G]	A1	12941528
Bn-A01-p15497190	[T/G]	A1	12941945
Bn-A01-p15502589	[T/G]	A1	12943376
Bn-A01-p15517260	[A/C]	A1	12957915
Bn-A01-p15568028	[T/G]	A1	12993848
Bn-A04-p2906681	[T/C]	A1	13092046
Bn-A04-p2909242	[T/C]	A1	13094606
Bn-A01-p15695152	[T/G]	A1	13102994
Bn-A01-p15957543	[A/G]	A1	13863734
Bn-scaff_21820_1-p270823	[A/G]	A1	13890210
Bn-A01-p16086381	[A/C]	A1	14038654
Bn-A01-p16106372	[A/C]	A1	14052573
Bn-A01-p16111263	[A/C]	A1	14053830
Bn-A01-p16121664	[A/G]	A1	14059621
Bn-A01-p16122923	[T/C]	A1	14060881
Bn-A01-p16123649	[A/G]	A1	14061607
Bn-A01-p16173770	[T/C]	A1	14074814
Bn-A01-p16174042	[T/C]	A1	14075086
Bn-A01-p16200217	[T/C]	A1	14114223
Bn-A01-p16217917	[A/G]	A1	14131049
Bn-A01-p16223356	[A/G]	A1	14135243
Bn-A01-p16229096	[A/G]	A1	14142366
Bn-A01-p16233062	[T/C]	A1	14146374
Bn-A01-p16331424	[T/C]	A1	14240261
Bn-A01-p16343556	[T/C]	A1	14250417
Bn-A01-p16358989	[T/C]	A1	14264234
Bn-A01-p16366870	[T/G]	A1	14280310
Bn-A01-p16374068	[T/C]	A1	14293677
Bn-A01-p16432946	[A/G]	A1	14327208
Bn-A01-p16454615	[A/G]	A1	14358520
Bn-A01-p16461540	[T/C]	A1	14365463
Bn-A01-p16461639	[A/G]	A1	14365562
Bn-A01-p16512818	[A/G]	A1	14403491
Bn-A01-p16529313	[A/G]	A1	14410166
Bn-A01-p16537769	[A/C]	A1	14420041
Bn-A01-p16537792	[T/C]	A1	14420066
Bn-A01-p16537866	[T/C]	A1	14420140
Bn-A01-p16538323	[A/G]	A1	14420597
Bn-A01-p16538587	[T/C]	A1	14420861
Bn-A01-p16539250	[T/C]	A1	14421524
Bn-A01-p16557636	[A/C]	A1	14436519
Bn-A01-p16597123	[T/C]	A1	14476069
Bn-A01-p16646241	[A/G]	A1	14492109
Bn-A01-p16662544	[T/G]	A1	14508831
Bn-A01-p16665014	[A/G]	A1	14510754
Bn-A01-p16665036	[T/C]	A1	14510776
Bn-A01-p16669142	[A/C]	A1	14514883
Bn-Scaffold000582-p3247	[T/C]	A1	14533701
Bn-A01-p16692819	[A/G]	A1	14542903
Bn-A01-p16692959	[A/G]	A1	14543043
Bn-A01-p16694394	[A/C]	A1	14544510
Bn-A01-p16711121	[T/C]	A1	14563922
Bn-A01-p16715637	[T/C]	A1	14568433
Bn-A01-p16717957	[A/C]	A1	14570752
Bn-A01-p16720365	[T/C]	A1	14573453
Bn-A01-p16749946	[T/C]	A1	14602802
Bn-A01-p16749951	[A/G]	A1	14602807
Bn-A01-p16770716	[A/C]	A1	14637449
Bn-A01-p16774157	[T/C]	A1	14640791
Bn-A01-p16829363	[T/G]	A1	14653681
Bn-A01-p16847535	[A/C]	A1	14671327
Bn-A01-p16893578	[A/C]	A1	14714622
Bn-Scaffold000508-p6116	[T/C]	A1	14765500
Bn-A01-p16926592	[T/C]	A1	14776966
Bn-A01-p16943370	[A/G]	A1	14794535
Bn-A01-p16951655	[A/G]	A1	14802949
Bn-A01-p16994459	[T/C]	A1	14844467
Bn-A01-p16997658	[T/C]	A1	14848522
Bn-A01-p17015383	[A/G]	A1	14879747
Bn-A01-p17476240	[A/G]	A1	14922772
Bn-A01-p17480096	[T/C]	A1	14927917
Bn-A01-p17481703	[T/G]	A1	14930068
Bn-A01-p17481804	[T/G]	A1	14930169
Bn-A01-p17482037	[T/C]	A1	14930402
Bn-A01-p17483006	[A/C]	A1	14931350
Bn-A01-p17492348	[A/C]	A1	14940761
Bn-A01-p17494364	[A/G]	A1	14943779
Bn-A01-p17498057	[A/G]	A1	14947415
Bn-A01-p17518104	[T/C]	A1	14955341
Bn-A01-p17518305	[A/G]	A1	14955550
Bn-A01-p17518468	[A/C]	A1	14955713
Bn-A01-p17548021	[A/G]	A1	14967907
Bn-A01-p17548227	[T/G]	A1	14968114
Bn-A01-p17550125	[A/C]	A1	14969836
Bn-A01-p17550588	[A/C]	A1	14970299
Bn-A01-p17552389	[A/G]	A1	14972098
Bn-A01-p17553462	[A/G]	A1	14973171
Bn-A01-p17555906	[T/C]	A1	14975603
Bn-A01-p17565834	[T/C]	A1	15009588
Bn-A01-p17574483	[A/C]	A1	15011514
Bn-A01-p17625721	[A/C]	A1	15122568
Bn-A01-p17626052	[T/C]	A1	15122899
Bn-A01-p17629571	[T/C]	A1	15126416
Bn-A01-p17629628	[A/C]	A1	15126473
Bn-A01-p17649002	[T/G]	A1	15142705
Bn-A01-p17691799	[T/G]	A1	15188778
Bn-A01-p17693439	[A/C]	A1	15190419
Bn-A01-p17905950	[T/G]	A1	15206005
Bn-A01-p17906322	[A/G]	A1	15206635
Bn-A01-p17906399	[T/C]	A1	15206712
Bn-A01-p17906765	[T/C]	A1	15207080
Bn-A01-p17907059	[A/G]	A1	15207374
Bn-A01-p17907563	[A/G]	A1	15207878
Bn-A01-p17910798	[A/G]	A1	15220514
Bn-A01-p17911199	[A/G]	A1	15220912
Bn-A01-p17916004	[T/G]	A1	15232902
Bn-A01-p17997441	[T/C]	A1	15326784
Bn-A01-p17998573	[T/C]	A1	15327908
Bn-A01-p18006188	[T/G]	A1	15330214
Bn-A01-p18014946	[T/C]	A1	15335748
Bn-A01-p18015006	[A/C]	A1	15335808
Bn-A01-p18015162	[A/G]	A1	15335961
Bn-A01-p18019641	[A/C]	A1	15340082
Bn-A01-p18020258	[A/C]	A1	15340700
Bn-A01-p18020314	[A/G]	A1	15340756
Bn-A01-p18020503	[A/G]	A1	15340939
Bn-A01-p18023959	[T/C]	A1	15343709
Bn-A01-p18025988	[T/C]	A1	15345441
Bn-A01-p18027200	[A/G]	A1	15346627
Bn-A01-p18027307	[A/G]	A1	15346736
Bn-A01-p18027398	[T/G]	A1	15346827
Bn-A01-p18028380	[A/G]	A1	15347828
Bn-A01-p18028483	[T/C]	A1	15347931
Bn-A01-p18030126	[T/G]	A1	15349092
Bn-A01-p18032386	[A/G]	A1	15351972
Bn-scaff_16929_1-p85470	[T/C]	A1	15354667
Bn-A01-p18053077	[A/G]	A1	15361513
Bn-A01-p18078718	[T/C]	A1	15382241
Bn-A01-p17081120	[T/C]	A1	15453898
Bn-A01-p17104282	[A/C]	A1	15485831
Bn-A01-p17105194	[T/G]	A1	15486663
Bn-A01-p17105372	[A/G]	A1	15486841
Bn-A01-p17105672	[A/G]	A1	15487141
Bn-A01-p17106985	[T/C]	A1	15495106
Bn-A01-p17118647	[T/C]	A1	15506771
Bn-A01-p17118839	[A/C]	A1	15506963
Bn-A01-p17119024	[A/C]	A1	15507148
Bn-A01-p17121291	[T/C]	A1	15509434
Bn-A01-p17121775	[A/C]	A1	15509918
Bn-A01-p17124558	[T/C]	A1	15512701
Bn-A01-p17124831	[A/C]	A1	15512974
Bn-A01-p17150604	[T/C]	A1	15538587
Bn-A01-p17150875	[T/C]	A1	15538858
Bn-A01-p17156534	[A/C]	A1	15544408
Bn-A01-p17157752	[A/G]	A1	15545628
Bn-A01-p17159109	[A/G]	A1	15547003
Bn-A01-p17160355	[T/C]	A1	15551512
Bn-A01-p17165052	[T/C]	A1	15556122
Bn-A01-p17165303	[T/C]	A1	15556380
Bn-A01-p17187327	[A/G]	A1	15577786
Bn-A01-p18091997	[A/G]	A1	15584082
Bn-A01-p18096974	[T/G]	A1	15587712
Bn-A01-p18100900	[T/G]	A1	15596549
Bn-A01-p18119989	[T/G]	A1	15605728
Bn-A01-p18121827	[A/G]	A1	15607592
Bn-A01-p18178802	[T/G]	A1	15665184
Bn-A01-p18182766	[A/C]	A1	15669812
Bn-A01-p18205455	[T/C]	A1	15691812
Bn-A01-p18260283	[A/G]	A1	15763518
Bn-A01-p18266537	[A/G]	A1	15769768
Bn-A01-p18285077	[A/C]	A1	15793013
Bn-A01-p18306617	[A/G]	A1	15815977
Bn-A01-p18329609	[T/C]	A1	15846466
Bn-A01-p18329689	[A/G]	A1	15846546
Bn-A01-p18329796	[T/C]	A1	15846653
Bn-A01-p18330598	[T/C]	A1	15847455
Bn-A01-p18391341	[A/G]	A1	15903771
Bn-A01-p19340658	[A/C]	A1	16187034
Bn-A01-p19446599	[A/G]	A1	16300597
Bn-A01-p19449612	[A/G]	A1	16303620
Bn-A01-p19512499	[A/G]	A1	16375685
Bn-A01-p19525594	[A/C]	A1	16388180
Bn-A01-p19527588	[T/C]	A1	16390210
Bn-A01-p19533568	[A/G]	A1	16397173
Bn-A01-p19540960	[A/C]	A1	16401540
Bn-A01-p19564015	[A/G]	A1	16411121
Bn-A01-p19567680	[A/C]	A1	16417064
Bn-A01-p19579243	[T/C]	A1	16421837
Bn-A01-p19579412	[T/G]	A1	16422006
Bn-A01-p19581862	[T/C]	A1	16422616
Bn-A01-p19583367	[T/G]	A1	16424038
Bn-A01-p19589837	[A/G]	A1	16429901
Bn-A01-p19589921	[T/C]	A1	16429985
Bn-A01-p19594423	[A/G]	A1	16434646
Bn-A01-p19599270	[T/G]	A1	16439537
Bn-A01-p19600244	[T/C]	A1	16440512
Bn-A01-p19601137	[T/C]	A1	16441102
Bn-A01-p19601542	[T/G]	A1	16441510
Bn-A01-p19602112	[A/G]	A1	16442072
Bn-A01-p19607256	[T/G]	A1	16447786
Bn-A01-p19617963	[A/G]	A1	16454913
Bn-A01-p19623880	[T/C]	A1	16459849
Bn-A01-p19623985	[T/C]	A1	16459954
Bn-A01-p19624123	[T/G]	A1	16460092
Bn-A01-p19624216	[T/G]	A1	16460185
Bn-A01-p19633815	[T/C]	A1	16462971
Bn-A01-p19650666	[T/G]	A1	16469624
Bn-A01-p19661033	[T/C]	A1	16470988
Bn-A01-p19700004	[A/G]	A1	16508776
Bn-A01-p19722138	[T/G]	A1	16522087
Bn-A01-p19731678	[T/C]	A1	16530724
Bn-scaff_16055_1-p1543652	[A/G]	A1	16533358
Bn-A01-p19803988	[A/G]	A1	16591763
Bn-A01-p19840597	[T/G]	A1	16647337
Bn-A01-p19879925	[T/G]	A1	16671599
Bn-A01-p19931030	[T/C]	A1	16720891
Bn-A01-p19931596	[T/C]	A1	16721456
Bn-A01-p19946190	[A/G]	A1	16738165
Bn-A01-p19955264	[A/G]	A1	16752251
Bn-A01-p19983739	[A/G]	A1	16784419
Bn-A01-p19993388	[A/T]	A1	16794272
Bn-A01-p20166016	[T/C]	A1	16946565
Bn-A01-p20167230	[A/G]	A1	16947782
Bn-A01-p20181046	[T/G]	A1	16956878
Bn-A01-p20207440	[T/C]	A1	17000139
Bn-A01-p20211329	[A/G]	A1	17004019
Bn-A01-p20211387	[A/G]	A1	17004077
Bn-A01-p20323059	[T/C]	A1	17126381
Bn-A01-p20397807	[A/G]	A1	17194080
Bn-A01-p20430407	[T/C]	A1	17232920
Bn-Scaffold001599-p514	[T/C]	A1	17235224
Bn-A04-p2881354	[T/C]	A1	17246203
Bn-A01-p20471502	[T/C]	A1	17258936
Bn-A01-p20564016	[A/G]	A1	17369813
Bn-A01-p20745330	[T/C]	A1	17545013
Bn-A01-p20753932	[A/C]	A1	17554037
Bn-A01-p20761933	[T/G]	A1	17560255
Bn-A01-p20805506	[A/C]	A1	17597616
Bn-A01-p20805613	[T/C]	A1	17597723
Bn-A01-p20814699	[T/G]	A1	17621547
Bn-A01-p20836664	[T/G]	A1	17641031
Bn-A01-p20839901	[T/C]	A1	17647106
Bn-A01-p20866022	[T/C]	A1	17675721
Bn-A01-p20866518	[A/G]	A1	17676218
Bn-A01-p20899472	[A/C]	A1	17701537
Bn-A01-p20924050	[A/C]	A1	17728614
Bn-A01-p20933189	[T/C]	A1	17737678
Bn-A01-p20987149	[A/G]	A1	17792510
Bn-A01-p20988977	[A/G]	A1	17794338
Bn-A01-p20990218	[A/G]	A1	17795583
Bn-A01-p21145008	[A/G]	A1	17823872
Bn-A01-p21309566	[A/G]	A1	17922735
Bn-A01-p21393260	[T/C]	A1	18016584
Bn-A01-p21430708	[A/G]	A1	18057587
Bn-scaff_17036_1-p94786	[A/G]	A1	18058342
Bn-A01-p21444041	[A/G]	A1	18070953
Bn-A01-p21473161	[A/C]	A1	18103656
Bn-A01-p21479969	[T/C]	A1	18110870
Bn-A01-p21484088	[A/G]	A1	18114985
Bn-A01-p21484875	[T/C]	A1	18116980
Bn-A01-p21499792	[T/C]	A1	18124658
Bn-A01-p21500509	[T/C]	A1	18125374
Bn-A01-p21512266	[A/G]	A1	18129923
Bn-A01-p21512514	[T/G]	A1	18130172
Bn-A01-p21512663	[A/G]	A1	18130323
Bn-A01-p21513096	[A/G]	A1	18130755
Bn-A01-p21517353	[A/G]	A1	18131006
Bn-A01-p21519780	[A/G]	A1	18133212
Bn-A01-p21527187	[T/C]	A1	18141319
Bn-A01-p21532512	[A/C]	A1	18144224
Bn-A01-p21605865	[T/C]	A1	18199826
Bn-A01-p21634646	[T/C]	A1	18221986
Bn-A01-p21643354	[A/G]	A1	18230557
Bn-A01-p21644756	[T/C]	A1	18231943
Bn-A01-p21651835	[T/C]	A1	18237974
Bn-A01-p21709916	[T/G]	A1	18295242
Bn-A01-p21715162	[A/G]	A1	18303706
Bn-A01-p21758046	[T/C]	A1	18351464
Bn-A01-p21776083	[T/C]	A1	18386163
Bn-A01-p21776155	[T/G]	A1	18386235
Bn-A01-p21791128	[A/C]	A1	18399558
Bn-A01-p21855770	[T/C]	A1	18441171
Bn-A01-p21860162	[A/C]	A1	18450411
Bn-A01-p21902788	[A/G]	A1	18510573
Bn-A01-p21926431	[A/G]	A1	18535156
Bn-A01-p21928497	[A/G]	A1	18537219
Bn-A01-p21928531	[T/C]	A1	18537253
Bn-A01-p21928927	[T/G]	A1	18537649
Bn-A01-p21930611	[T/C]	A1	18539333
Bn-A01-p21930738	[A/G]	A1	18539460
Bn-A01-p21930931	[A/G]	A1	18539653
Bn-A01-p21931228	[T/A]	A1	18539951
Bn-A01-p21931498	[A/C]	A1	18540220
Bn-A01-p21931622	[T/C]	A1	18540344
Bn-A01-p21931853	[T/C]	A1	18540575
Bn-A01-p21937985	[T/C]	A1	18546682
Bn-A01-p21969405	[A/G]	A1	18579415
Bn-A01-p22022023	[A/G]	A1	18652851
Bn-A01-p22038749	[T/G]	A1	18656154
Bn-A01-p22038776	[A/G]	A1	18656181
Bn-A01-p22051502	[A/T]	A1	18668815
Bn-A01-p22051510	[T/C]	A1	18668822
Bn-A01-p22087364	[A/G]	A1	18713421
Bn-A01-p22087629	[T/C]	A1	18713686
Bn-A01-p22681496	[A/G]	A1	18831032
Bn-A01-p22684301	[T/G]	A1	18833829
Bn-A01-p22741943	[T/C]	A1	18901219
Bn-A01-p23175111	[T/C]	A1	19022504
Bn-A01-p23196022	[T/C]	A1	19064492
Bn-A01-p23195492	[T/C]	A1	19065022
Bn-A01-p23253678	[A/C]	A1	19111084
Bn-A01-p23259034	[T/G]	A1	19116586
Bn-A01-p23280094	[T/C]	A1	19145650
Bn-A01-p23281878	[A/G]	A1	19147424
Bn-A01-p23282001	[A/C]	A1	19147547
Bn-A01-p23321507	[T/C]	A1	19192466
Bn-A01-p23321771	[T/C]	A1	19192730
Bn-A01-p23322377	[T/G]	A1	19193318
Bn-A01-p23322438	[A/G]	A1	19193379
Bn-A01-p23330944	[A/G]	A1	19203801
Bn-scaff_17515_1-p583013	[G/C]	A1	19204076
Bn-A01-p23370802	[T/C]	A1	19243847
Bn-A01-p23472380	[A/G]	A1	19346196
Bn-A01-p23472646	[T/C]	A1	19346461
Bn-A01-p23473514	[A/C]	A1	19347317
Bn-A01-p23477194	[T/C]	A1	19350103
Bn-A01-p22948925	[T/C]	A1	19438918
Bn-A01-p22949106	[T/C]	A1	19439099
Bn-A01-p22983721	[A/C]	A1	19474151
Bn-A01-p22999151	[T/C]	A1	19494342
Bn-A01-p23020726	[A/G]	A1	19513183
Bn-A01-p23560747	[A/G]	A1	19595939
Bn-A06-p9371495	[A/G]	A1	19610932
Bn-A01-p23582571	[T/C]	A1	19614667
Bn-A01-p23586266	[A/G]	A1	19618347
Bn-A01-p23602361	[T/C]	A1	19634803
Bn-A01-p23614494	[A/G]	A1	19663330
Bn-A01-p23614887	[T/C]	A1	19663723
Bn-A01-p23616839	[T/G]	A1	19666059
Bn-A01-p23638107	[A/G]	A1	19687984
Bn-A01-p23685466	[A/C]	A1	19738170
Bn-A01-p23685978	[A/C]	A1	19738682
Bn-A01-p23694782	[T/C]	A1	19747486
Bn-A01-p23718726	[T/C]	A1	19770373
Bn-A01-p23719321	[A/G]	A1	19770968
Bn-A01-p23730610	[A/G]	A1	19782923
Bn-A01-p23819116	[T/C]	A1	19882778
Bn-A01-p23950559	[T/G]	A1	20029828
Bn-A01-p23943508	[A/G]	A1	20037117
Bn-A01-p23935076	[T/C]	A1	20041723
Bn-A01-p23905191	[T/C]	A1	20068468
Bn-A01-p24020373	[A/G]	A1	20087336
Bn-A01-p24310993	[A/G]	A1	20105734
Bn-A01-p24319792	[T/G]	A1	20114893
Bn-A01-p24320794	[A/C]	A1	20115086
Bn-A01-p24346952	[A/G]	A1	20130357
Bn-A01-p24360206	[A/G]	A1	20142663
Bn-A01-p24372608	[T/G]	A1	20160302
Bn-A01-p24408637	[T/C]	A1	20206623
Bn-A01-p24416660	[T/C]	A1	20214742
Bn-A01-p24504495	[A/G]	A1	20308731
Bn-A01-p24504575	[T/C]	A1	20308811
Bn-A01-p24529391	[A/G]	A1	20334462
Bn-A01-p24541095	[T/G]	A1	20344118
Bn-A01-p24565084	[A/G]	A1	20363718
Bn-A01-p24565311	[T/C]	A1	20363945
Bn-A01-p24575577	[A/G]	A1	20378108
Bn-A01-p24575679	[A/G]	A1	20378210
Bn-scaff_16534_1-p2419545	[A/G]	A1	20462697
Bn-A01-p24696367	[T/G]	A1	20464355
Bn-A01-p24697185	[A/C]	A1	20465173
Bn-A01-p24706378	[T/C]	A1	20474549
Bn-A01-p24707425	[T/C]	A1	20475601
Bn-A01-p24707727	[T/C]	A1	20475903
Bn-A01-p24811222	[A/C]	A1	20548291
Bn-A01-p24829988	[T/C]	A1	20561724
Bn-A01-p24830111	[A/G]	A1	20561847
Bn-A01-p24830366	[A/G]	A1	20562102
Bn-A01-p24835306	[T/C]	A1	20567057
Bn-A01-p24835449	[T/C]	A1	20567200
Bn-A01-p24839451	[T/C]	A1	20571173
Bn-A01-p24848629	[T/G]	A1	20581194
Bn-Scaffold000164-p247723	[A/C]	A1	20598838
Bn-Scaffold000164-p243886	[A/G]	A1	20609875
Bn-Scaffold000164-p232469	[T/C]	A1	20622243
Bn-Scaffold000164-p196553	[T/C]	A1	20658260
Bn-Scaffold000164-p196290	[T/C]	A1	20658523
Bn-Scaffold000164-p196286	[A/G]	A1	20658527
Bn-Scaffold000164-p192732	[A/G]	A1	20662053
Bn-Scaffold000164-p192232	[T/C]	A1	20662549
Bn-Scaffold000164-p174512	[T/C]	A1	20676904
Bn-Scaffold000164-p160466	[A/G]	A1	20692772
Bn-Scaffold000164-p133924	[T/G]	A1	20717861
Bn-Scaffold000164-p120459	[A/C]	A1	20722328
Bn-Scaffold000164-p55747	[T/C]	A1	20793155
Bn-Scaffold000164-p46170	[T/C]	A1	20804164
Bn-Scaffold000164-p39872	[A/C]	A1	20810442
Bn-Scaffold000164-p37834	[T/C]	A1	20813974
Bn-Scaffold000164-p17878	[A/C]	A1	20833504
Bn-Scaffold000164-p15854	[T/G]	A1	20835547
Bn-Scaffold000164-p11112	[T/G]	A1	20842143
Bn-A01-p26366791	[T/C]	A1	20889211
Bn-A01-p26380200	[A/C]	A1	20906294
Bn-A01-p26384777	[T/C]	A1	20910893
Bn-A01-p26400154	[A/G]	A1	20928913
Bn-A01-p26423587	[T/C]	A1	20942371
Bn-A01-p26425810	[A/C]	A1	20944411
Bn-A01-p26426004	[T/C]	A1	20944605
Bn-A01-p26447438	[A/C]	A1	20969346
Bn-A01-p26461873	[A/G]	A1	20983732
Bn-A01-p26516918	[A/G]	A1	21041296
Bn-A01-p26519047	[A/G]	A1	21043425
Bn-scaff_16691_1-p1233768	[T/G]	A1	21089531
Bn-scaff_16691_1-p1332173	[A/C]	A1	21202458
Bn-A01-p27220075	[T/C]	A1	21365293
Bn-scaff_16691_1-p1422863	[T/A]	A1	21366874
Bn-A01-p27225628	[A/G]	A1	21367478
Bn-A01-p27263558	[T/C]	A1	21414767
Bn-A01-p27318082	[T/C]	A1	21450096
Bn-A01-p27336799	[A/G]	A1	21466120
Bn-A01-p27361855	[A/C]	A1	21485655
Bn-A01-p27381111	[T/G]	A1	21505461
Bn-A01-p27463135	[A/G]	A1	21592139
Bn-A01-p27722989	[T/C]	A1	21730692
Bn-A01-p28161207	[T/C]	A1	22162781
Bn-scaff_15856_1-p50968	[A/G]	A1	22354469
Bn-A01-p25100490	[T/C]	A1	22380556
Bn-A01-p25072800	[T/C]	A1	22535817
Bn-A01-p28360889	[A/C]	A1	22615340
Bn-A01-p28462071	[T/C]	A1	22750284
Bn-A01-p28500378	[A/G]	A1	22793573
Bn-A07-p483541	[T/C]	A1	22994071
Bn-A07-p483535	[T/G]	A1	22994077
Bn-A02-p1372727	[T/C]	A2	12296
Bn-A02-p1337706	[T/C]	A2	40455
Bn-A02-p1327787	[T/C]	A2	56770
Bn-A02-p1326013	[A/C]	A2	58490
Bn-A02-p1321904	[A/C]	A2	62987
Bn-A02-p1319039	[A/G]	A2	65681
Bn-A02-p1292023	[A/C]	A2	86519
Bn-A02-p1259929	[A/G]	A2	120960
Bn-A02-p1235480	[A/G]	A2	145474
Bn-A02-p1232964	[T/C]	A2	147990
Bn-A02-p1220275	[T/C]	A2	159507
Bn-A02-p1173704	[A/G]	A2	195541
Bn-A02-p1135078	[T/C]	A2	234868
Bn-A02-p1096082	[T/C]	A2	258885
Bn-A02-p1092146	[T/C]	A2	262823
Bn-A02-p1068542	[T/C]	A2	292698
Bn-A02-p2776432	[G/C]	A2	327620
Bn-A02-p2784335	[A/C]	A2	336290
Bn-A02-p2785185	[T/C]	A2	337165
Bn-A02-p2800227	[A/C]	A2	350292
Bn-A02-p2800579	[T/A]	A2	350645
Bn-A02-p2817281	[A/C]	A2	362847
Bn-A02-p2817294	[A/G]	A2	362860
Bn-A02-p2818741	[A/C]	A2	364238
Bn-A02-p2851231	[A/G]	A2	393835
Bn-A02-p2867545	[A/C]	A2	415097
Bn-A02-p3011103	[A/C]	A2	485659
Bn-A02-p3033620	[A/G]	A2	508891
Bn-scaff_15714_1-p1934829	[A/G]	A2	605672
Bn-A02-p3121742	[A/G]	A2	605811
Bn-A02-p3145923	[A/C]	A2	629856
Bn-A02-p3160461	[T/G]	A2	643938
Bn-A02-p3167622	[A/G]	A2	651222
Bn-A02-p3175610	[T/G]	A2	658779
Bn-A02-p3180162	[T/C]	A2	660538
Bn-A02-p3181443	[T/C]	A2	667828
Bn-A02-p3207085	[T/C]	A2	695308
Bn-A02-p3208275	[A/G]	A2	700390
Bn-A02-p3214095	[A/G]	A2	708874
Bn-A02-p3214903	[T/C]	A2	709680
Bn-A02-p3221634	[A/G]	A2	716411
Bn-A02-p3233816	[T/C]	A2	729679
Bn-A02-p3281338	[T/G]	A2	764105
Bn-A02-p3295898	[T/G]	A2	786193
Bn-A02-p3297592	[T/C]	A2	787627
Bn-A02-p3299206	[T/C]	A2	789246
Bn-A02-p3300731	[A/C]	A2	790766
Bn-A02-p3302725	[T/G]	A2	792753
Bn-A02-p3306076	[G/C]	A2	796078
Bn-A02-p3344176	[A/G]	A2	834150
Bn-A02-p3352863	[A/C]	A2	843197
Bn-A02-p3361391	[T/C]	A2	849106
Bn-A02-p3374678	[T/C]	A2	863953
Bn-A02-p3380510	[A/G]	A2	869834
Bn-A02-p3398506	[T/C]	A2	891094
Bn-A02-p3398710	[A/G]	A2	891298
Bn-A02-p3423823	[T/C]	A2	913182
Bn-A02-p3427640	[A/G]	A2	917066
Bn-A02-p3430069	[T/G]	A2	919496
Bn-A02-p3446017	[A/G]	A2	931441
Bn-A02-p3539297	[A/G]	A2	974316
Bn-A02-p3539377	[A/G]	A2	974396
Bn-A02-p3542024	[T/C]	A2	977032
Bn-A02-p3543810	[A/G]	A2	978818
Bn-A02-p3558502	[T/G]	A2	993808
Bn-A02-p3571230	[A/G]	A2	1007316
Bn-A02-p3606635	[A/G]	A2	1041673
Bn-A02-p3607564	[T/C]	A2	1042619
Bn-A02-p3614673	[T/C]	A2	1048358
Bn-A02-p3633790	[A/G]	A2	1069095
Bn-A02-p3635114	[T/C]	A2	1070417
Bn-A02-p3656969	[T/G]	A2	1092724
Bn-A02-p3708263	[A/C]	A2	1134676
Bn-A02-p3711684	[T/C]	A2	1136747
Bn-A02-p3716898	[T/C]	A2	1141998
Bn-A02-p3717426	[T/C]	A2	1142526
Bn-A02-p3718340	[A/C]	A2	1143504
Bn-A02-p3728882	[A/C]	A2	1154084
Bn-A02-p3730794	[A/G]	A2	1156014
Bn-A02-p3735101	[A/G]	A2	1160494
Bn-A02-p3742509	[A/G]	A2	1167211
Bn-A02-p3759462	[A/G]	A2	1182064
Bn-A02-p3760177	[T/C]	A2	1182799
Bn-A02-p3774623	[A/G]	A2	1197968
Bn-A02-p3803477	[T/C]	A2	1223870
Bn-A02-p3821944	[T/C]	A2	1242378
Bn-A02-p3822985	[A/G]	A2	1243417
Bn-A02-p3897213	[A/G]	A2	1313856
Bn-A02-p3914269	[T/C]	A2	1327742
Bn-scaff_16130_1-p2259290	[T/G]	A2	1328093
Bn-A02-p3934729	[T/C]	A2	1340392
Bn-A02-p4035808	[A/G]	A2	1427784
Bn-A02-p4037028	[T/G]	A2	1429004
Bn-A02-p4038224	[T/C]	A2	1430200
Bn-A02-p4104054	[T/C]	A2	1481263
Bn-A02-p4110181	[T/G]	A2	1491621
Bn-A02-p4110757	[A/G]	A2	1492196
Bn-A02-p4183553	[A/C]	A2	1559029
Bn-A02-p4201122	[T/C]	A2	1576900
Bn-A02-p4220181	[A/C]	A2	1597354
Bn-A02-p4232093	[T/C]	A2	1603644
Bn-A02-p4243717	[T/C]	A2	1614508
Bn-A02-p4343365	[T/G]	A2	1720730
Bn-A02-p4352396	[T/G]	A2	1729368
Bn-A02-p4761483	[A/G]	A2	1887996
Bn-A02-p4774095	[A/C]	A2	1896455
Bn-A04-p2847914	[T/C]	A2	1977941
Bn-A02-p5326222	[T/C]	A2	2446625
Bn-A02-p5327209	[A/G]	A2	2447612
Bn-A02-p5429003	[A/C]	A2	2541616
Bn-A02-p5507193	[T/C]	A2	2627083
Bn-A02-p5507530	[A/G]	A2	2627420
Bn-A02-p5519388	[A/G]	A2	2645187
Bn-A02-p5519417	[A/G]	A2	2645216
Bn-scaff_17522_1-p1234413	[T/C]	A2	2660679
Bn-A02-p5541204	[T/C]	A2	2662343
Bn-A02-p5551332	[T/C]	A2	2670493
Bn-A02-p5553077	[T/G]	A2	2672239
Bn-A02-p5570144	[A/G]	A2	2688485
Bn-A02-p5571981	[A/G]	A2	2690319
Bn-A02-p5574727	[T/G]	A2	2693065
Bn-A02-p5582861	[T/G]	A2	2712565
Bn-A02-p5601991	[T/C]	A2	2728256
Bn-A02-p5625172	[T/C]	A2	2764942
Bn-A02-p5628473	[T/C]	A2	2768243
Bn-A02-p5651799	[A/G]	A2	2791605
Bn-A02-p5660188	[A/G]	A2	2800053
Bn-A02-p5664842	[T/C]	A2	2804707
Bn-A02-p5666475	[A/G]	A2	2806340
Bn-A02-p5765840	[T/G]	A2	2912270
Bn-A02-p5799113	[T/C]	A2	2969755
Bn-A02-p5802612	[A/G]	A2	2974269
Bn-A02-p5803164	[T/C]	A2	2974821
Bn-A02-p5812506	[A/C]	A2	2983005
Bn-A02-p5859447	[T/C]	A2	3030378
Bn-A02-p5907701	[T/C]	A2	3096806
Bn-A02-p5923878	[T/C]	A2	3111543
Bn-A02-p5925648	[T/G]	A2	3113306
Bn-A02-p5925766	[A/C]	A2	3113426
Bn-A02-p5991465	[T/C]	A2	3207170
Bn-A02-p6084757	[T/C]	A2	3274541
Bn-A02-p6097441	[A/G]	A2	3290349
Bn-A02-p6147730	[T/G]	A2	3316152
Bn-A02-p6147823	[T/C]	A2	3316245
Bn-A02-p6156818	[T/C]	A2	3319913
Bn-A02-p6164030	[T/C]	A2	3322588
Bn-A02-p6166043	[A/C]	A2	3330201
Bn-A02-p6167491	[A/C]	A2	3331734
Bn-A02-p6182038	[T/G]	A2	3349272
Bn-A02-p6202881	[A/C]	A2	3373200
Bn-A02-p6203059	[T/C]	A2	3373378
Bn-A02-p6209563	[A/G]	A2	3378393
Bn-A02-p6237474	[A/C]	A2	3407873
Bn-A02-p6265274	[T/C]	A2	3438540
Bn-A02-p6267188	[T/C]	A2	3440483
Bn-A02-p6267300	[A/G]	A2	3440595
Bn-A02-p6277812	[T/C]	A2	3451111
Bn-A02-p6280517	[A/G]	A2	3453816
Bn-A02-p6310054	[A/G]	A2	3477663
Bn-A02-p6315194	[A/G]	A2	3483765
Bn-A02-p6315978	[A/G]	A2	3484553
Bn-A02-p6375486	[A/G]	A2	3554718
Bn-A02-p6384663	[A/C]	A2	3572646
Bn-A02-p6391751	[T/G]	A2	3579819
Bn-A02-p6392450	[T/C]	A2	3580506
Bn-A02-p6461773	[T/C]	A2	3675731
Bn-A02-p6473898	[T/G]	A2	3687860
Bn-A02-p6474102	[A/G]	A2	3688064
Bn-A02-p6478309	[A/G]	A2	3692134
Bn-A02-p6483805	[T/C]	A2	3699509
Bn-A02-p6523609	[T/C]	A2	3735798
Bn-A02-p6564856	[A/G]	A2	3784976
Bn-A02-p6564861	[T/C]	A2	3784981
Bn-A02-p6570881	[A/G]	A2	3792402
Bn-A02-p6576389	[T/G]	A2	3797869
Bn-A02-p6577065	[A/G]	A2	3798545
Bn-A02-p6578877	[T/G]	A2	3800357
Bn-A02-p6584506	[T/G]	A2	3805972
Bn-A02-p6816192	[T/C]	A2	3859491
Bn-A02-p6816262	[T/G]	A2	3859558
Bn-A02-p6839427	[A/G]	A2	3881379
Bn-A02-p6843407	[A/G]	A2	3885362
Bn-A02-p6844873	[A/G]	A2	3886828
Bn-A02-p6844903	[T/C]	A2	3886858
Bn-A02-p6845049	[T/C]	A2	3887004
Bn-A02-p6845122	[A/C]	A2	3887077
Bn-A02-p6845953	[A/G]	A2	3887908
Bn-A02-p6845958	[T/C]	A2	3887913
Bn-A02-p6852756	[T/C]	A2	3894723
Bn-A02-p6859259	[A/G]	A2	3901227
Bn-A02-p6917044	[A/G]	A2	3967273
Bn-A02-p7004091	[T/C]	A2	4037640
Bn-A02-p7043311	[A/C]	A2	4079677
Bn-A02-p7043901	[A/G]	A2	4080264
Bn-A02-p7056194	[A/G]	A2	4094997
Bn-A02-p7104549	[T/G]	A2	4149400
Bn-A02-p7183200	[A/G]	A2	4222064
Bn-A02-p7243236	[A/G]	A2	4292850
Bn-A02-p7245763	[A/C]	A2	4297505
Bn-A02-p7250607	[A/G]	A2	4302386
Bn-A02-p7260577	[A/G]	A2	4316388
Bn-A02-p7260946	[T/C]	A2	4316762
Bn-A02-p7281627	[T/G]	A2	4330822
Bn-A02-p7282115	[T/G]	A2	4331320
Bn-A02-p7297184	[T/C]	A2	4351067
Bn-A02-p7306278	[A/G]	A2	4358595
Bn-A02-p7396082	[T/G]	A2	4418694
Bn-A02-p7439205	[A/G]	A2	4460530
Bn-A02-p7476709	[A/C]	A2	4509076
Bn-A02-p7482915	[T/G]	A2	4511692
Bn-A02-p7483107	[T/C]	A2	4511884
Bn-A02-p7589454	[A/G]	A2	4611026
Bn-A02-p7675384	[A/G]	A2	4692035
Bn-A02-p7712926	[T/C]	A2	4734140
Bn-A02-p7784914	[A/C]	A2	4806925
Bn-A02-p7788840	[A/G]	A2	4810852
Bn-A02-p7804291	[A/G]	A2	4827435
Bn-A02-p7885731	[T/G]	A2	4871535
Bn-A02-p7892272	[T/C]	A2	4878508
Bn-A02-p7892561	[A/G]	A2	4878791
Bn-A02-p7893901	[A/G]	A2	4880135
Bn-A02-p7894216	[T/G]	A2	4880449
Bn-A02-p7894339	[A/C]	A2	4880578
Bn-A02-p7896923	[T/C]	A2	4882955
Bn-A02-p7926823	[T/C]	A2	4907941
Bn-A02-p7947982	[T/C]	A2	4929240
Bn-A02-p7952281	[A/G]	A2	4933540
Bn-A02-p7975165	[A/C]	A2	4957081
Bn-A02-p7976278	[A/G]	A2	4958194
Bn-A02-p7978230	[A/G]	A2	4960146
Bn-A02-p8024157	[A/G]	A2	5008644
Bn-A02-p8111245	[A/G]	A2	5094911
Bn-A02-p8140997	[A/G]	A2	5131911
Bn-A02-p8141909	[A/G]	A2	5132823
Bn-A02-p8145676	[T/C]	A2	5136802
Bn-A02-p8169665	[A/G]	A2	5159868
Bn-A02-p8169424	[A/G]	A2	5160109
Bn-A02-p8176181	[T/C]	A2	5167983
Bn-A02-p8177809	[T/C]	A2	5168980
Bn-A02-p8190375	[A/G]	A2	5179795
Bn-A02-p8191099	[T/G]	A2	5180519
Bn-A02-p8199891	[T/C]	A2	5191339
Bn-A02-p8200381	[T/G]	A2	5191829
Bn-A02-p8215285	[T/G]	A2	5196239
Bn-A02-p8234333	[T/G]	A2	5214369
Bn-A02-p8234485	[A/G]	A2	5214521
Bn-A02-p8234978	[T/C]	A2	5215016
Bn-A02-p8250856	[A/C]	A2	5232732
Bn-A02-p8277939	[T/C]	A2	5250664
Bn-A02-p8284992	[T/C]	A2	5257697
Bn-A02-p8285151	[T/C]	A2	5257855
Bn-A02-p8294934	[T/C]	A2	5263594
Bn-A02-p8297807	[T/C]	A2	5267724
Bn-A02-p8313782	[A/G]	A2	5280749
Bn-A02-p8323616	[A/C]	A2	5287814
Bn-A02-p8324359	[A/G]	A2	5288530
Bn-A02-p8335312	[T/G]	A2	5300202
Bn-A02-p8336294	[T/C]	A2	5301184
Bn-A02-p8338189	[T/C]	A2	5303090
Bn-A02-p8391383	[A/C]	A2	5341710
Bn-A02-p8391574	[A/G]	A2	5341901
Bn-A02-p8412911	[T/C]	A2	5364633
Bn-A02-p8440451	[A/G]	A2	5381248
Bn-scaff_17725_1-p514758	[A/G]	A2	5387851
Bn-A02-p8453414	[T/C]	A2	5393916
Bn-A02-p8466214	[T/C]	A2	5401230
Bn-A02-p8472166	[A/G]	A2	5407656
Bn-A02-p8473119	[T/C]	A2	5408612
Bn-A02-p8481759	[T/C]	A2	5418060
Bn-A02-p8527757	[T/C]	A2	5495652
Bn-A02-p8538437	[A/C]	A2	5506755
Bn-A02-p8549867	[A/C]	A2	5517109
Bn-A02-p8561027	[T/C]	A2	5532080
Bn-A02-p8560119	[T/C]	A2	5532985
Bn-A02-p8559435	[A/G]	A2	5533667
Bn-A02-p8575325	[T/G]	A2	5541098
Bn-A02-p8625851	[T/C]	A2	5575897
Bn-A02-p8634642	[A/C]	A2	5584729
Bn-A02-p8637915	[A/C]	A2	5587554
Bn-A02-p8660234	[A/G]	A2	5621879
Bn-A02-p8660632	[A/G]	A2	5622288
Bn-A02-p8678600	[T/C]	A2	5644316
Bn-A02-p8682290	[A/G]	A2	5648007
Bn-A02-p8702373	[A/G]	A2	5669525
Bn-A02-p8703446	[T/C]	A2	5672321
Bn-A02-p8724443	[A/C]	A2	5690306
Bn-A02-p8726802	[T/G]	A2	5694684
Bn-A02-p8732961	[T/G]	A2	5700431
Bn-A02-p8747010	[A/C]	A2	5715008
Bn-A02-p8754935	[A/C]	A2	5722891
Bn-A02-p8767145	[A/G]	A2	5739739
Bn-A02-p8777846	[A/C]	A2	5746571
Bn-A02-p8802671	[T/C]	A2	5773559
Bn-A02-p8833760	[T/C]	A2	5787580
Bn-A02-p8834915	[T/C]	A2	5788735
Bn-A02-p8836098	[A/G]	A2	5789918
Bn-A02-p8865764	[A/G]	A2	5830093
Bn-A02-p8867507	[T/C]	A2	5831899
Bn-A02-p8867662	[A/G]	A2	5832054
Bn-A02-p8873864	[T/C]	A2	5836308
Bn-A02-p8873993	[A/G]	A2	5836438
Bn-A02-p8874016	[T/C]	A2	5836461
Bn-A02-p8874086	[A/G]	A2	5836531
Bn-A02-p8874299	[T/G]	A2	5836756
Bn-A02-p8874380	[A/G]	A2	5836843
Bn-A02-p8877059	[T/G]	A2	5839256
Bn-A02-p8877587	[T/C]	A2	5839795
Bn-A02-p8877788	[T/C]	A2	5839998
Bn-A02-p8880230	[A/G]	A2	5842446
Bn-A02-p8880464	[A/G]	A2	5842680
Bn-A02-p8881070	[A/G]	A2	5843295
Bn-A02-p8881251	[T/C]	A2	5843473
Bn-A02-p8883792	[T/C]	A2	5844467
Bn-A02-p8884712	[T/C]	A2	5845397
Bn-A02-p8885209	[A/G]	A2	5845893
Bn-A02-p8885908	[A/C]	A2	5846590
Bn-A02-p8886238	[A/G]	A2	5846921
Bn-A02-p8891703	[T/C]	A2	5848214
Bn-A02-p8895388	[A/G]	A2	5850987
Bn-A02-p8912747	[A/G]	A2	5869206
Bn-A02-p8915005	[T/C]	A2	5871468
Bn-A02-p9064726	[T/C]	A2	5883428
Bn-A02-p9080423	[A/G]	A2	5896848
Bn-A02-p9135710	[T/C]	A2	5933199
Bn-A02-p9148801	[T/C]	A2	5946110
Bn-A02-p9187768	[A/G]	A2	5993442
Bn-A02-p9223722	[A/G]	A2	6027264
Bn-A02-p9224016	[T/G]	A2	6027558
Bn-A02-p9229113	[T/C]	A2	6032647
Bn-A02-p9231115	[T/C]	A2	6034649
Bn-A02-p9239879	[T/C]	A2	6043246
Bn-A02-p9240182	[T/G]	A2	6043549
Bn-A02-p9242308	[T/C]	A2	6045674
Bn-A02-p9246552	[A/G]	A2	6049923
Bn-A02-p9255686	[A/G]	A2	6055602
Bn-A02-p9258117	[T/G]	A2	6058043
Bn-A02-p9259325	[A/C]	A2	6059249
Bn-A02-p9265512	[T/G]	A2	6067953
Bn-A02-p9281731	[A/G]	A2	6089039
Bn-A02-p9339288	[A/C]	A2	6144740
Bn-A02-p9339514	[T/C]	A2	6144966
Bn-A02-p9346140	[T/C]	A2	6157567
Bn-A02-p9361967	[A/C]	A2	6183124
Bn-A02-p9371363	[A/G]	A2	6192452
Bn-A02-p9371633	[T/C]	A2	6192723
Bn-A02-p9371841	[A/G]	A2	6192931
Bn-A02-p9371930	[T/C]	A2	6193017
Bn-A02-p9371948	[T/G]	A2	6193035
Bn-A02-p9416095	[T/C]	A2	6233395
Bn-A02-p9420837	[T/G]	A2	6240351
Bn-A02-p9425125	[T/C]	A2	6249307
Bn-A02-p9434869	[A/G]	A2	6258114
Bn-A02-p9465668	[T/C]	A2	6272847
Bn-A02-p9480465	[A/G]	A2	6286899
Bn-A02-p9505646	[T/C]	A2	6319940
Bn-A02-p9506103	[A/G]	A2	6320397
Bn-A02-p9513250	[T/G]	A2	6327657
Bn-A02-p9558338	[T/C]	A2	6363667
Bn-A02-p9559304	[T/C]	A2	6364642
Bn-A02-p9560736	[A/G]	A2	6367487
Bn-A02-p9608319	[T/C]	A2	6411902
Bn-A02-p9608730	[T/C]	A2	6412312
Bn-A02-p9610453	[A/C]	A2	6418418
Bn-A02-p9622161	[T/G]	A2	6432120
Bn-A02-p9636219	[A/G]	A2	6445766
Bn-A02-p9648484	[A/G]	A2	6461108
Bn-A02-p9684927	[T/C]	A2	6491641
Bn-A02-p9703128	[A/G]	A2	6506865
Bn-A02-p9707309	[T/C]	A2	6512111
Bn-A02-p9726742	[T/G]	A2	6531295
Bn-A02-p9778318	[A/C]	A2	6627160
Bn-scaff_23546_1-p435046	[A/C]	A2	6700981
Bn-A02-p9829719	[T/G]	A2	6702012
Bn-A06-p4844167	[A/G]	A2	6712921
Bn-A06-p4838544	[T/G]	A2	6716929
Bn-A02-p9885351	[A/G]	A2	6730348
Bn-A02-p9959992	[T/G]	A2	6808609
Bn-A02-p9961743	[A/G]	A2	6810318
Bn-A02-p9996703	[A/C]	A2	6842529
Bn-A02-p10020231	[T/C]	A2	6858767
Bn-A02-p10096185	[T/G]	A2	6922499
Bn-A02-p10105701	[T/G]	A2	6931496
Bn-A02-p10107504	[T/C]	A2	6933305
Bn-A02-p10111305	[A/G]	A2	6937452
Bn-scaff_16565_1-p977015	[A/C]	A2	6953298
Bn-A02-p10129605	[T/C]	A2	6976202
Bn-A02-p10156025	[T/G]	A2	7002443
Bn-A02-p10176749	[T/C]	A2	7019373
Bn-A02-p10186244	[T/C]	A2	7032774
Bn-A02-p10186594	[T/G]	A2	7033164
Bn-A02-p10218812	[A/C]	A2	7067099
Bn-A02-p10289331	[A/G]	A2	7134213
Bn-A02-p10323998	[T/C]	A2	7170926
Bn-A02-p10396907	[A/G]	A2	7267790
Bn-A02-p10404084	[A/G]	A2	7273535
Bn-A02-p10477549	[A/G]	A2	7337508
Bn-scaff_16565_1-p221080	[A/G]	A2	7344495
Bn-A02-p10485644	[A/C]	A2	7344509
Bn-A02-p10493685	[A/C]	A2	7351405
Bn-A02-p10507801	[A/G]	A2	7365234
Bn-A02-p10507864	[T/C]	A2	7365297
Bn-A02-p10508075	[A/G]	A2	7365508
Bn-A02-p10510996	[A/C]	A2	7371529
Bn-A02-p10515029	[T/C]	A2	7376035
Bn-A02-p10524842	[T/G]	A2	7382074
Bn-A02-p10527075	[A/G]	A2	7384306
Bn-A02-p10528586	[T/C]	A2	7385821
Bn-A02-p10533300	[T/C]	A2	7391368
Bn-A02-p10540052	[A/G]	A2	7396494
Bn-A02-p10540148	[T/C]	A2	7396590
Bn-A02-p10591779	[T/C]	A2	7458918
Bn-A02-p10616871	[A/C]	A2	7481917
Bn-A02-p10622338	[T/C]	A2	7487226
Bn-A02-p10623838	[A/G]	A2	7488726
Bn-A02-p10624373	[A/G]	A2	7489261
Bn-A02-p10625720	[T/C]	A2	7490608
Bn-A02-p10626782	[T/C]	A2	7491670
Bn-A02-p10629886	[T/C]	A2	7494729
Bn-A02-p10637202	[A/G]	A2	7505910
Bn-A02-p10638989	[T/C]	A2	7507698
Bn-A02-p10668400	[T/G]	A2	7539305
Bn-A02-p10690394	[A/G]	A2	7557464
Bn-A02-p10700544	[T/C]	A2	7568908
Bn-A02-p10763116	[T/C]	A2	7592763
Bn-A02-p10775283	[T/C]	A2	7603558
Bn-scaff_27039_1-p511722	[T/G]	A2	7607144
Bn-A02-p10780709	[T/C]	A2	7607719
Bn-A02-p10781906	[T/C]	A2	7608916
Bn-A02-p10786230	[A/C]	A2	7613241
Bn-A02-p10787104	[A/G]	A2	7614115
Bn-A02-p10787380	[A/G]	A2	7614391
Bn-A02-p10790263	[A/C]	A2	7616861
Bn-A02-p10793326	[T/G]	A2	7618996
Bn-A02-p10796317	[T/C]	A2	7624164
Bn-A02-p10796462	[T/C]	A2	7624309
Bn-A02-p10806477	[A/G]	A2	7631301
Bn-A02-p10811918	[T/G]	A2	7638574
Bn-A02-p10815211	[T/C]	A2	7641799
Bn-A02-p10815571	[T/C]	A2	7642159
Bn-A02-p10815969	[A/C]	A2	7642557
Bn-A02-p10818801	[A/G]	A2	7646443
Bn-A02-p10822102	[T/C]	A2	7655572
Bn-A02-p10839131	[A/G]	A2	7660240
Bn-A02-p10850012	[T/G]	A2	7665678
Bn-A02-p10857857	[A/G]	A2	7674566
Bn-A02-p10861090	[A/C]	A2	7678208
Bn-A02-p10866642	[A/C]	A2	7696842
Bn-A02-p10869120	[A/G]	A2	7699319
Bn-A02-p10879119	[A/G]	A2	7701827
Bn-A02-p10895698	[T/G]	A2	7741148
Bn-A02-p11038401	[A/C]	A2	7801099
Bn-A02-p11039119	[A/G]	A2	7801777
Bn-A02-p11041726	[A/G]	A2	7804384
Bn-A02-p11060975	[T/C]	A2	7821734
Bn-A02-p11062457	[T/C]	A2	7823235
Bn-A02-p11068431	[A/G]	A2	7829943
Bn-A02-p11070906	[A/G]	A2	7833234
Bn-A02-p11073162	[A/G]	A2	7835707
Bn-A02-p11086855	[A/G]	A2	7845660
Bn-A02-p11087388	[T/C]	A2	7846203
Bn-A02-p11096221	[A/G]	A2	7861565
Bn-A02-p11155686	[A/G]	A2	7929034
Bn-A02-p11156474	[T/C]	A2	7929822
Bn-A02-p11159353	[T/C]	A2	7932769
Bn-A02-p11160726	[T/C]	A2	7934142
Bn-A02-p11161716	[A/G]	A2	7935132
Bn-A02-p11170230	[A/C]	A2	7959705
Bn-A02-p11187572	[T/C]	A2	7978221
Bn-A02-p11200305	[A/G]	A2	7989942
Bn-A02-p11209194	[T/C]	A2	7998403
Bn-A02-p11345557	[T/C]	A2	8004860
Bn-A02-p11356944	[A/G]	A2	8016134
Bn-A02-p11365167	[A/C]	A2	8024981
Bn-A02-p11439590	[T/C]	A2	8150371
Bn-A02-p11440895	[T/G]	A2	8151677
Bn-A02-p11441711	[T/G]	A2	8152495
Bn-A02-p11449348	[T/C]	A2	8161183
Bn-A02-p11449488	[T/C]	A2	8161323
Bn-A02-p11450032	[T/C]	A2	8161867
Bn-A02-p11450463	[T/G]	A2	8162298
Bn-A02-p11451035	[A/G]	A2	8162870
Bn-A02-p11451261	[A/G]	A2	8163096
Bn-A02-p11454010	[T/G]	A2	8166003
Bn-A02-p11454573	[T/C]	A2	8166563
Bn-A02-p11454658	[T/C]	A2	8166651
Bn-A02-p11454746	[T/G]	A2	8166739
Bn-A02-p11455068	[A/C]	A2	8167061
Bn-A02-p11455310	[A/C]	A2	8167303
Bn-A02-p11455369	[T/G]	A2	8167362
Bn-A02-p11455659	[A/C]	A2	8167652
Bn-A02-p11457727	[A/G]	A2	8169719
Bn-A02-p11463288	[T/C]	A2	8175280
Bn-A02-p11479678	[A/G]	A2	8194720
Bn-A02-p11492320	[A/G]	A2	8209172
Bn-A02-p11517785	[T/G]	A2	8233311
Bn-A02-p11521800	[T/G]	A2	8236244
Bn-A02-p11248280	[T/C]	A2	8255337
Bn-A02-p11248642	[T/C]	A2	8255699
Bn-A02-p11248742	[A/G]	A2	8255799
Bn-A02-p11248828	[A/G]	A2	8255885
Bn-A02-p11259297	[A/G]	A2	8266354
Bn-A02-p11262178	[T/C]	A2	8269389
Bn-A02-p11284285	[T/C]	A2	8292887
Bn-A02-p11291606	[A/G]	A2	8302443
Bn-A02-p11320789	[T/G]	A2	8327502
Bn-A02-p11328718	[T/C]	A2	8335186
Bn-A02-p11648522	[A/C]	A2	8372363
Bn-A02-p11666688	[A/G]	A2	8384458
Bn-A02-p11682974	[T/C]	A2	8405496
Bn-A02-p11683024	[T/G]	A2	8405546
Bn-A02-p11683481	[T/C]	A2	8406003
Bn-A02-p11703005	[A/G]	A2	8418373
Bn-A02-p11737945	[T/C]	A2	8450512
Bn-A02-p11738896	[T/C]	A2	8451463
Bn-A02-p11746891	[T/C]	A2	8457619
Bn-A02-p11748602	[A/G]	A2	8459328
Bn-A02-p11750740	[A/G]	A2	8461462
Bn-A02-p11765114	[A/G]	A2	8472496
Bn-A02-p11772983	[A/G]	A2	8480672
Bn-A02-p11789023	[A/G]	A2	8492823
Bn-A02-p11793499	[A/G]	A2	8497276
Bn-A02-p11816790	[A/G]	A2	8522674
Bn-A02-p11829280	[A/G]	A2	8536065
Bn-A02-p11842725	[T/C]	A2	8550776
Bn-A02-p11849409	[A/G]	A2	8560451
Bn-A02-p11849571	[A/G]	A2	8560613
Bn-A02-p11863349	[T/C]	A2	8574522
Bn-A02-p11863681	[A/G]	A2	8574855
Bn-A02-p11870177	[T/C]	A2	8579417
Bn-A02-p11896294	[T/G]	A2	8599202
Bn-A02-p11906704	[T/C]	A2	8616153
Bn-A02-p11909870	[T/G]	A2	8619317
Bn-A02-p11918483	[A/C]	A2	8624814
Bn-A02-p11937221	[T/C]	A2	8650073
Bn-A02-p11939715	[A/C]	A2	8652573
Bn-A02-p11939983	[A/G]	A2	8652840
Bn-A02-p11960741	[T/C]	A2	8674144
Bn-A02-p11994999	[A/C]	A2	8701636
Bn-A02-p11998345	[A/G]	A2	8704975
Bn-A02-p11998540	[A/G]	A2	8705170
Bn-A02-p11998921	[T/C]	A2	8705552
Bn-A02-p12003125	[A/G]	A2	8709826
Bn-A02-p12044265	[A/G]	A2	8771983
Bn-A02-p12061350	[T/G]	A2	8776717
Bn-A02-p12081581	[A/G]	A2	8800956
Bn-A02-p12107746	[T/C]	A2	8825512
Bn-A02-p12107868	[A/G]	A2	8825634
Bn-A02-p12164268	[A/G]	A2	8872498
Bn-A02-p12169696	[T/G]	A2	8878210
Bn-A02-p12179107	[A/G]	A2	8887638
Bn-A02-p12179579	[T/C]	A2	8888429
Bn-A02-p12192921	[A/G]	A2	8898782
Bn-A02-p12198897	[T/G]	A2	8906043
Bn-A02-p12219666	[T/C]	A2	8929349
Bn-A02-p12220436	[A/G]	A2	8930119
Bn-A02-p12269431	[T/C]	A2	8983911
Bn-A02-p12278577	[T/C]	A2	8993676
Bn-A02-p12284671	[A/C]	A2	9000889
Bn-A02-p12295281	[A/C]	A2	9011503
Bn-A02-p12295682	[T/C]	A2	9011903
Bn-A02-p12297473	[A/G]	A2	9013718
Bn-A02-p12314542	[T/C]	A2	9024745
Bn-A02-p12336037	[T/C]	A2	9050049
Bn-A02-p12342256	[A/G]	A2	9056392
Bn-A02-p12363140	[A/G]	A2	9075881
Bn-A02-p12393535	[T/G]	A2	9107414
Bn-A02-p12393617	[A/G]	A2	9107500
Bn-A02-p12397326	[A/G]	A2	9111180
Bn-A02-p12397585	[A/G]	A2	9111439
Bn-A02-p12415095	[T/C]	A2	9130270
Bn-A02-p12452799	[T/G]	A2	9161987
Bn-A02-p12460628	[A/G]	A2	9174379
Bn-A02-p12512160	[T/C]	A2	9230359
Bn-A02-p12512328	[T/C]	A2	9230527
Bn-A02-p12512533	[A/G]	A2	9230732
Bn-A02-p12514179	[T/G]	A2	9232377
Bn-A02-p12516859	[A/G]	A2	9237603
Bn-A02-p12550795	[T/C]	A2	9277456
Bn-A02-p12552323	[A/C]	A2	9278984
Bn-A02-p12554865	[T/C]	A2	9281526
Bn-A02-p12608089	[A/G]	A2	9345489
Bn-A02-p12627047	[A/G]	A2	9396388
Bn-A02-p12628141	[A/G]	A2	9397369
Bn-A02-p12637974	[T/C]	A2	9405645
Bn-A02-p12642708	[A/C]	A2	9406511
Bn-A02-p12666196	[T/C]	A2	9429966
Bn-A02-p12678353	[T/C]	A2	9443176
Bn-A02-p12680940	[T/G]	A2	9445873
Bn-A02-p12688495	[T/C]	A2	9453402
Bn-A02-p12752915	[A/G]	A2	9486366
Bn-A02-p12815817	[A/G]	A2	9566657
Bn-Scaffold010908-p102	[A/G]	A2	9597318
Bn-A02-p12851818	[A/G]	A2	9607188
Bn-A03-p31160337	[T/C]	A2	9630993
Bn-A02-p12945561	[T/C]	A2	9656731
Bn-A02-p12996998	[T/C]	A2	9705856
Bn-A02-p12997693	[T/C]	A2	9707889
Bn-A02-p12999856	[A/G]	A2	9710637
Bn-A02-p13000494	[A/C]	A2	9711308
Bn-A02-p13123802	[T/G]	A2	9785309
Bn-A02-p13153436	[A/C]	A2	9833909
Bn-A02-p13212386	[A/G]	A2	9894440
Bn-A02-p13411303	[A/G]	A2	10064603
Bn-A02-p13570742	[A/G]	A2	10245371
Bn-A02-p13572191	[T/G]	A2	10251208
Bn-A02-p13593944	[A/G]	A2	10271051
Bn-A02-p13598238	[T/C]	A2	10275452
Bn-A02-p13751737	[T/C]	A2	10372417
Bn-A02-p13782884	[A/G]	A2	10402649
Bn-A02-p13794668	[T/C]	A2	10424362
Bn-A02-p13803383	[T/C]	A2	10431957
Bn-A02-p13803435	[T/C]	A2	10432009
Bn-A02-p13822105	[T/C]	A2	10467920
Bn-A02-p13874627	[T/C]	A2	10522703
Bn-A02-p14287347	[T/C]	A2	10659885
Bn-A02-p14293315	[A/G]	A2	10663869
Bn-Scaffold000262-p28070	[T/C]	A2	10803052
Bn-Scaffold000262-p33927	[A/G]	A2	10817962
Bn-A02-p14040220	[T/C]	A2	10824618
Bn-A02-p14078497	[A/G]	A2	10868523
Bn-A02-p14127042	[T/C]	A2	10916064
Bn-A02-p14145586	[T/C]	A2	10933577
Bn-A02-p14148076	[T/G]	A2	10936651
Bn-A02-p14151274	[A/G]	A2	10941802
Bn-A02-p14167623	[A/G]	A2	10951392
Bn-A02-p14170476	[T/C]	A2	10953896
Bn-A02-p14208801	[T/C]	A2	10992036
Bn-A02-p14215327	[T/G]	A2	10998968
Bn-A02-p14227678	[A/G]	A2	11013261
Bn-A02-p14695760	[T/C]	A2	11056747
Bn-A02-p14605944	[T/C]	A2	11171746
Bn-A02-p14579685	[A/C]	A2	11191966
Bn-A02-p14576479	[A/G]	A2	11195764
Bn-A02-p14575017	[T/C]	A2	11197038
Bn-A02-p14540346	[A/G]	A2	11223538
Bn-A02-p14527781	[T/C]	A2	11235555
Bn-A02-p14526990	[T/C]	A2	11236345
Bn-A02-p14526876	[T/C]	A2	11236459
Bn-A02-p14781371	[T/G]	A2	11371513
Bn-A02-p14886507	[T/C]	A2	11496460
Bn-A02-p14898010	[T/C]	A2	11512568
Bn-A02-p14902806	[A/G]	A2	11517523
Bn-A02-p14903643	[A/G]	A2	11518360
Bn-A02-p14925274	[A/G]	A2	11534790
Bn-A02-p14926973	[A/G]	A2	11536486
Bn-Scaffold000564-p4733	[A/G]	A2	11543110
Bn-A02-p14956864	[A/C]	A2	11567065
Bn-A02-p14992706	[A/G]	A2	11602325
Bn-A02-p14992781	[A/C]	A2	11602400
Bn-A02-p15693192	[A/G]	A2	12089164
Bn-A02-p15750257	[T/G]	A2	12168179
Bn-A02-p15764198	[A/G]	A2	12180723
Bn-A02-p15766649	[T/C]	A2	12181922
Bn-A02-p15870327	[T/C]	A2	12249503
Bn-A02-p15884717	[T/G]	A2	12262242
Bn-A02-p15912199	[A/C]	A2	12286150
Bn-scaff_22451_1-p193809	[T/G]	A2	12449659
Bn-scaff_22451_1-p200233	[A/G]	A2	12455552
Bn-A02-p16311535	[A/G]	A2	12542915
Bn-A02-p16520874	[T/C]	A2	12741048
Bn-A02-p16521871	[A/G]	A2	12742045
Bn-A02-p16528486	[A/C]	A2	12748662
Bn-A02-p16571709	[T/G]	A2	12788306
Bn-A02-p16572757	[T/C]	A2	12789323
Bn-A05-p9250358	[A/C]	A2	12869710
Bn-A05-p9247748	[T/C]	A2	12872269
Bn-A05-p9118240	[A/G]	A2	12981776
Bn-A05-p9079762	[A/G]	A2	13013414
Bn-A05-p9079126	[T/C]	A2	13014051
Bn-A05-p9078783	[T/C]	A2	13014394
Bn-A05-p9078313	[T/G]	A2	13014864
Bn-A05-p9078281	[A/G]	A2	13014896
Bn-A05-p9077059	[T/C]	A2	13016118
Bn-A05-p9076704	[T/C]	A2	13016473
Bn-A05-p9076153	[A/G]	A2	13017024
Bn-A05-p8943009	[T/C]	A2	13166708
Bn-A05-p8376865	[T/G]	A2	13790524
Bn-A02-p17381818	[T/C]	A2	14550606
Bn-Scaffold000111-p271334	[A/G]	A2	14778366
Bn-Scaffold000167-p98940	[A/G]	A2	15245380
Bn-scaff_15767_1-p104948	[T/C]	A2	15464811
Bn-Scaffold000103-p85526	[A/G]	A2	15755969
Bn-Scaffold000103-p494957	[T/C]	A2	16197266
Bn-Scaffold000103-p527452	[T/C]	A2	16229043
Bn-A02-p17910994	[T/C]	A2	17160271
Bn-A02-p18101171	[T/C]	A2	17261239
Bn-A02-p18949958	[T/C]	A2	17954962
Bn-A02-p18966918	[A/C]	A2	17971039
Bn-A02-p18974322	[T/C]	A2	17985162
Bn-A02-p18985754	[A/G]	A2	17990432
Bn-A02-p18994312	[A/G]	A2	17997697
Bn-A02-p18994472	[A/G]	A2	17997856
Bn-A02-p19003944	[A/G]	A2	18003185
Bn-A02-p19049506	[A/G]	A2	18088762
Bn-A02-p19125023	[T/C]	A2	18170018
Bn-A02-p19170689	[T/G]	A2	18208657
Bn-A02-p19201685	[A/G]	A2	18243835
Bn-A02-p19207431	[T/G]	A2	18249529
Bn-A02-p19212766	[A/C]	A2	18255015
Bn-A02-p19244695	[A/C]	A2	18286434
Bn-A02-p19260818	[T/G]	A2	18304225
Bn-A02-p19261853	[T/C]	A2	18305260
Bn-A02-p19343485	[A/G]	A2	18320838
Bn-A02-p19348348	[A/G]	A2	18325487
Bn-A02-p19373757	[A/G]	A2	18335522
Bn-A02-p19373825	[T/C]	A2	18335590
Bn-A02-p19374782	[T/C]	A2	18336548
Bn-A02-p19385896	[A/G]	A2	18338756
Bn-A02-p19385986	[T/G]	A2	18338846
Bn-A02-p19395795	[T/G]	A2	18348727
Bn-A02-p19402089	[T/C]	A2	18355023
Bn-A02-p19410459	[T/C]	A2	18365364
Bn-A02-p19450017	[T/C]	A2	18408223
Bn-A02-p19451380	[T/C]	A2	18409586
Bn-A02-p19534217	[T/C]	A2	18626360
Bn-A02-p19549587	[A/G]	A2	18660663
Bn-A02-p19573867	[A/G]	A2	18678436
Bn-A02-p19587474	[A/G]	A2	18698241
Bn-A02-p19587812	[A/C]	A2	18698579
Bn-A02-p19674831	[A/G]	A2	18784335
Bn-A02-p19682273	[A/G]	A2	18791802
Bn-A02-p19682984	[T/C]	A2	18792514
Bn-A02-p19683093	[T/C]	A2	18792623
Bn-A02-p19702955	[A/G]	A2	18832645
Bn-A02-p19704677	[A/C]	A2	18834371
Bn-A02-p21032956	[T/C]	A2	18936128
Bn-scaff_18360_1-p900143	[T/G]	A2	19037160
Bn-scaff_18360_1-p915562	[T/G]	A2	19044017
Bn-scaff_18360_1-p915949	[A/G]	A2	19044405
Bn-A02-p20882153	[T/C]	A2	19116966
Bn-A02-p20882001	[A/G]	A2	19117118
Bn-A02-p20845905	[A/C]	A2	19157533
Bn-A02-p20832528	[T/G]	A2	19176472
Bn-A02-p20718651	[T/G]	A2	19272016
Bn-A02-p20718571	[A/G]	A2	19272096
Bn-A02-p20700463	[T/C]	A2	19294030
Bn-A02-p20678898	[A/G]	A2	19312319
Bn-A02-p20571280	[A/G]	A2	19444168
Bn-A02-p20462487	[T/G]	A2	19548528
Bn-A02-p20461477	[T/C]	A2	19549521
Bn-A02-p20371730	[A/G]	A2	19635243
Bn-A02-p20363776	[A/G]	A2	19650587
Bn-A02-p20242753	[A/G]	A2	19738620
Bn-A02-p20207870	[A/G]	A2	19776681
Bn-A02-p21207148	[T/C]	A2	19823199
Bn-A02-p21211198	[T/C]	A2	19827227
Bn-A02-p21263855	[T/C]	A2	19862342
Bn-A02-p21322148	[T/C]	A2	19910790
Bn-A02-p21324539	[A/C]	A2	19917424
Bn-A02-p21325110	[A/C]	A2	19917995
Bn-A08-p1611335	[A/C]	A2	19925407
Bn-A08-p1584454	[A/G]	A2	19947136
Bn-A08-p1584455	[A/G]	A2	19947136
Bn-A08-p1581891	[A/G]	A2	19949692
Bn-A08-p1514861	[T/G]	A2	20023549
Bn-A02-p20062461	[A/G]	A2	20138370
Bn-A02-p19927952	[A/C]	A2	20223345
Bn-A02-p19892839	[T/G]	A2	20258209
Bn-A02-p19892632	[T/C]	A2	20258416
Bn-A02-p19892433	[A/G]	A2	20258615
Bn-A02-p19889192	[T/C]	A2	20262202
Bn-A02-p19886585	[T/G]	A2	20270893
Bn-A02-p19874478	[A/C]	A2	20277521
Bn-A02-p19872956	[T/C]	A2	20278674
Bn-A02-p22906797	[T/G]	A2	20427976
Bn-A02-p22899854	[A/G]	A2	20434918
Bn-A02-p22899292	[T/G]	A2	20435480
Bn-A02-p22875408	[T/C]	A2	20457797
Bn-A02-p22872607	[T/G]	A2	20460583
Bn-A02-p22847472	[T/C]	A2	20485591
Bn-A02-p22847040	[A/C]	A2	20486025
Bn-A02-p22843446	[T/C]	A2	20489037
Bn-A02-p22811512	[T/C]	A2	20519620
Bn-A02-p22798107	[T/C]	A2	20535897
Bn-A02-p22787085	[A/C]	A2	20538434
Bn-A02-p22741797	[T/G]	A2	20575859
Bn-Scaffold000270-p11524	[A/G]	A2	20631290
Bn-scaff_15712_5-p649917	[A/G]	A2	20655454
Bn-A02-p22443535	[T/C]	A2	20723010
Bn-A02-p22433753	[T/C]	A2	20736861
Bn-A02-p22429871	[T/C]	A2	20740796
Bn-A02-p22429563	[T/C]	A2	20741099
Bn-A02-p22429308	[A/G]	A2	20741354
Bn-A02-p22409779	[T/C]	A2	20756474
Bn-A02-p22395060	[A/G]	A2	20766439
Bn-A02-p22394632	[T/C]	A2	20766867
Bn-A02-p22394284	[A/G]	A2	20767215
Bn-A02-p22383771	[T/C]	A2	20778246
Bn-A02-p22375887	[A/G]	A2	20783879
Bn-A02-p22375400	[A/G]	A2	20784371
Bn-A02-p22371956	[T/C]	A2	20787695
Bn-A02-p22365337	[A/G]	A2	20793044
Bn-A02-p22351644	[T/C]	A2	20807683
Bn-A02-p22332961	[A/C]	A2	20818388
Bn-A02-p21930156	[T/C]	A2	21226298
Bn-A02-p21598341	[T/C]	A2	21511745
Bn-A03-p1070680	[T/G]	A2	21520725
Bn-A03-p1068165	[A/G]	A2	21523354
Bn-A03-p1067313	[T/G]	A2	21524211
Bn-A02-p21563911	[T/C]	A2	21544875
Bn-A02-p21544735	[T/G]	A2	21565848
Bn-A02-p21510968	[A/G]	A2	21610136
Bn-A02-p21491139	[A/C]	A2	21635127
Bn-A02-p21490663	[T/G]	A2	21635605
Bn-A02-p21378450	[T/C]	A2	21741967
Bn-A02-p23668607	[A/G]	A2	21869211
Bn-A02-p23669898	[T/C]	A2	21870442
Bn-A02-p23700858	[A/C]	A2	21892563
Bn-A02-p23730904	[A/G]	A2	21933102
Bn-A02-p23792703	[A/G]	A2	22019005
Bn-A02-p23819797	[A/G]	A2	22047890
Bn-A02-p23824343	[T/C]	A2	22051853
Bn-A02-p23826324	[A/C]	A2	22053834
Bn-A02-p23831173	[A/G]	A2	22058109
Bn-A02-p23835683	[T/G]	A2	22068083
Bn-A02-p23836232	[T/C]	A2	22068630
Bn-A02-p23842103	[A/G]	A2	22074451
Bn-A02-p23856500	[A/G]	A2	22090286
Bn-A02-p23857384	[A/C]	A2	22091170
Bn-A02-p23897014	[A/G]	A2	22129177
Bn-A02-p24015556	[A/G]	A2	22226481
Bn-A02-p24178094	[T/C]	A2	22406630
Bn-A02-p24317870	[A/G]	A2	22436977
Bn-A02-p24366221	[A/G]	A2	22490280
Bn-A02-p24378297	[A/C]	A2	22502529
Bn-A02-p24399308	[A/G]	A2	22525673
Bn-A02-p24415454	[T/G]	A2	22534260
Bn-A02-p24438115	[A/C]	A2	22556598
Bn-A02-p24462762	[A/G]	A2	22582493
Bn-scaff_17623_1-p648231	[A/G]	A2	22605515
Bn-A02-p24505252	[T/C]	A2	22627528
Bn-A02-p24508488	[T/G]	A2	22630376
Bn-A02-p24532892	[A/C]	A2	22663376
Bn-A02-p24543172	[A/G]	A2	22671040
Bn-A02-p24552203	[T/C]	A2	22692082
Bn-A02-p24552476	[A/C]	A2	22692355
Bn-A02-p24552542	[T/G]	A2	22692421
Bn-A02-p24552639	[A/C]	A2	22692518
Bn-A02-p24552840	[T/C]	A2	22692719
Bn-A02-p24552843	[A/G]	A2	22692722
Bn-A02-p24559792	[T/C]	A2	22699841
Bn-A02-p24575998	[T/C]	A2	22711756
Bn-A02-p24577932	[T/C]	A2	22713691
Bn-scaff_17623_1-p472440	[A/G]	A2	22716535
Bn-A02-p24675182	[A/G]	A2	22769251
Bn-A02-p24687309	[T/C]	A2	22781275
Bn-A02-p24706646	[A/G]	A2	22797968
Bn-A02-p24718110	[A/C]	A2	22809620
Bn-A02-p24722684	[A/G]	A2	22810424
Bn-scaff_17623_1-p32036	[A/G]	A2	22864476
Bn-A02-p24809526	[A/C]	A2	22898350
Bn-A02-p24810609	[A/G]	A2	22899433
Bn-A02-p24844291	[A/C]	A2	22934813
[truncated: 24,236 more rows]
