# Supplementary material for: Identification of Putative Candidate Genes for Water Stress Tolerance in Canola (Brassica napus)
Source: Front Plant Sci. 2015 Nov 27;6:1058. doi: 10.3389/fpls.2015.01058 (PMC4661274; doi:10.3389/fpls.2015.01058)
Supplement: Supplementary file 3 [file Table3.XLSX]

## Sheet: Sheet1
Supplementary Table 3 Differentially-expressed genes expressed in both L72 and L106 under water stress
Gene name	Linkage group	Loci		L72				L106				A.thaliana Locus	Description	Drought-responsive genes identified in B. napus
				FPKM_S0	FPKM_S10	log2(S10/S0)	FDR	FPKM_S0	FPKM_S10	log2(S10/S0)	FDR
BnaC09g12360D	chrC09	8770835	8775675	1.86229	108.542	5.86503	2.78657e-08	2.19845	50.5642	4.52356	2.66859e-07	AT1G64110.3	P-loop containing nucleoside triphosphate hydrolases superfamily protein
BnaA05g27650D	chrA05	19871521	19874256	1.36523	12.8299	3.2323	0.000353972	1.13388	8.05202	2.82808	0.0016536	AT3G11420.1	Protein of unknown function (DUF604)
BnaA05g27660D	chrA05	19883972	19885669	13.5077	122.149	3.17678	0.00207982	19.5167	135.787	2.79857	0.00569683	AT3G11410.1	protein phosphatase 2CA
BnaC04g19410D	chrC04	20033757	20037471	1.91438	15.3025	2.99882	0.000817328	0.427445	4.39129	3.36083	0.000555684	AT1G62290.2	Saposin-like aspartyl protease family protein
BnaA06g24830D	chrA06	17254431	17256514	10.5338	0.519141	-4.34275	2.97137e-06	8.69574	0.411323	-4.40196	1.26843e-06	AT5G65890.1	ACT domain repeat 1
BnaA06g24680D	chrA06	17149736	17151305	109.073	0.248918	-8.7754	0	167.024	1.96246	-6.41125	3.46899e-12	AT5G65730.1	xyloglucan endotransglucosylase/hydrolase 6
BnaA06g23950D	chrA06	16565134	16568206	35.0886	2.27361	-3.94795	7.83428e-06	25.1158	0.326826	-6.26393	6.87818e-12	AT5G65010.1	asparagine synthetase 2
BnaA02g05540D	chrA02	2554638	2556318	1.1654	8.59885	2.88332	0.00355901	0.516879	4.0076	2.95484	0.00684496	AT5G22290.1	NAC domain containing protein 89
BnaA02g05700D	chrA02	2619048	2622386	0.292394	3.55275	3.60295	0.000932672	3.29506	16.148	2.29298	0.00989221	AT5G22500.1	fatty acid reductase 1
BnaC08g21920D	chrC08	24611840	24612581	11.848	0.846567	-3.80687	0.000345506	15.7915	1.01682	-3.95702	5.91724e-05	AT3G50470.1	homolog of RPW8 3
BnaC04g03720D	chrC04	2658208	2661160	0.653936	15.7554	4.59055	4.44632e-07	2.47887	22.2741	3.16761	0.000139192	AT3G60120.1	beta glucosidase 27
BnaC04g02750D	chrC04	1962367	1966518	28.2615	4.29215	-2.71907	0.0028998	36.434	4.57992	-2.99189	0.00035746	AT2G43140.2	basic helix-loop-helix (bHLH) DNA-binding superfamily protein
BnaC03g30720D	chrC03	18726086	18727375	41.0997	718.117	4.12702	0.00123417	43.4088	430.564	3.31017	0.00241449	AT1G56220.3	Dormancy/auxin associated family protein
BnaC05g02150D	chrC05	1031891	1032756	95.1799	3.69083	-4.68864	1.07213e-07	113.397	5.10143	-4.47434	6.84251e-08	AT1G03870.1	FASCICLIN-like arabinoogalactan 9
BnaC05g02630D	chrC05	1273876	1276150	9.46079	0.871952	-3.43964	0.000159925	8.66348	1.55067	-2.48206	0.00567829	AT1G04520.1	plasmodesmata-located protein 2
BnaC05g02780D	chrC05	1356670	1358174	2.31824	23.345	3.33201	0.000161342	1.8541	13.196	2.8313	0.00127193	AT1G04770.1	Tetratricopeptide repeat (TPR)-like superfamily protein
BnaC09g09710D	chrC09	6358137	6360435	18.0193	0.0255042	-9.46459	0.00035705	17.7092	0.171726	-6.68825	1.77949e-10	AT2G18300.2	basic helix-loop-helix (bHLH) DNA-binding superfamily protein
BnaA10g11760D	chrA10	9837176	9839959	3.13254	59.2033	4.24027	1.4369e-06	4.73369	55.4427	3.54996	1.55092e-05	AT5G57900.1	SKP1 interacting partner 1
BnaCnng68210D	chrCnn_random	67773789	67775500	10.4685	0.469676	-4.47825	2.20429e-06	10.1292	1.84313	-2.45829	0.00671765	AT4G37410.1	cytochrome P450, family 81, subfamily F, polypeptide 4
BnaC06g43410D	chrC06_random	2854151	2855368	1.21087	11.577	3.25714	0.000546148	2.57414	23.9698	3.21905	0.000123552	AT1G69490.1	NAC-like, activated by AP3/PI	BnNAC2
BnaCnng20990D	chrCnn_random	19665948	19666579	5.84033	43.9133	2.91054	0.00153707	6.10764	61.9407	3.3422	6.47962e-05	AT3G61460.1	brassinosteroid-responsive RING-H2
BnaC02g46870D	chrC02_random	2737513	2738954	8.65101	1.15824	-2.90094	0.00886055	22.9485	1.8971	-3.59653	8.13597e-05	AT5G47450.1	tonoplast intrinsic protein 2;3
BnaA01g37210D	chrA01_random	2544499	2549432	14.3342	0.938348	-3.9332	7.89256e-06	19.2731	1.41552	-3.76718	4.2439e-06	AT3G13750.1	beta galactosidase 1
BnaA03g56080D	chrA03_random	536018	536653	1153.11	55.1081	-4.38712	0.000286549	970.383	75.2024	-3.6897	0.0010056	AT5G20630.1	germin 3
BnaC01g41330D	chrC01_random	473322	475621	0.297522	4.66446	3.97064	0.00156188	1.17092	8.60608	2.87771	0.00296083	AT4G19970.1	0
BnaAnng34290D	chrAnn_random	39056704	39058333	0.705169	21.0875	4.90228	1.2473e-07	0.764545	6.94302	3.18289	0.00119399	AT5G62520.1	similar to RCD one 5
BnaA04g22070D	chrA04	16713202	16714313	8.09471	132.802	4.03616	1.18919e-05	43.5763	386.301	3.14811	0.00534112	AT2G38530.1	lipid transfer protein 2	GU189584
BnaA04g21960D	chrA04	16651226	16652092	101.064	9.34408	-3.43508	0.000111131	128.458	16.3	-2.97835	0.000564327	AT2G38310.1	PYR1-like 4
BnaA04g21450D	chrA04	16362995	16364924	2.16639	25.8111	3.57462	6.68932e-05	8.13387	46.6483	2.51981	0.00361934	AT4G02850.1	phenazine biosynthesis PhzC/PhzF family protein
BnaA04g21440D	chrA04	16353208	16355923	0.485506	18.8732	5.28071	2.66585e-08	1.82806	22.8208	3.64197	1.34581e-05	AT2G37460.1	nodulin MtN21 /EamA-like transporter family protein
BnaA09g08190D	chrA09	3975648	3977227	1294	0.614496	-11.0401	5.27329e-11	1091.27	5.00039	-7.76975	6.93827e-07	AT2G10940.2	Bifunctional inhibitor/lipid-transfer protein/seed storage 2S albumin superfamily protein
BnaA09g08160D	chrA09	3939240	3941161	10.0223	0.577736	-4.11665	2.25192e-05	8.66586	0.150285	-5.84957	9.05684e-05	AT5G65980.1	Auxin efflux carrier family protein
BnaA09g07980D	chrA09	3870715	3871730	5.68468	4485.86	9.62409	4.37779e-05	12.9738	2482.28	7.57992	5.50158e-05	AT5G66400.1	Dehydrin family protein
BnaA09g07110D	chrA09	3470112	3470333	34.8499	402.427	3.5295	0.000115933	24.7718	150.822	2.60608	0.00989493	AT5G65207.1	0
BnaAnng02990D	chrAnn_random	2432408	2433661	53.6419	1.18405	-5.50155	1.17117e-09	26.4126	0.297887	-6.47031	7.2625e-09	AT3G05950.1	RmlC-like cupins superfamily protein
BnaC04g04830D	chrC04	3526371	3527009	55.4803	2.76396	-4.32717	1.85439e-06	67.7038	3.4468	-4.29591	4.542e-07	AT2G40330.1	PYR1-like 6
BnaC04g04230D	chrC04	3200409	3201881	70.5317	9.04386	-2.96326	0.00202325	90.2654	7.66888	-3.55709	4.97319e-05	AT2G45470.1	FASCICLIN-like arabinogalactan protein 8
BnaC01g20580D	chrC01	14430459	14431898	3.72849	46.0735	3.62727	3.77303e-05	8.33488	44.0757	2.40275	0.00597947	AT4G28040.5	nodulin MtN21 /EamA-like transporter family protein
BnaC01g20120D	chrC01	14011517	14013016	20.9539	194.103	3.21153	0.00328584	12.9429	103.744	3.00279	0.000765505	AT4G27520.1	early nodulin-like protein 2
BnaA04g18840D	chrA04	14967965	14969038	0.326358	5.9994	4.20029	0.000217269	0.341034	3.40733	3.32065	0.00696429	AT2G32510.1	mitogen-activated protein kinase kinase kinase 17
BnaC05g14290D	chrC05	8316110	8318837	1.60466	15.6835	3.28891	0.000263118	1.1378	11.0827	3.28399	0.000208047	AT1G18610.1	Galactose oxidase/kelch repeat superfamily protein
BnaA08g31010D	chrA08_random	1803391	1805491	54.9285	9.27935	-2.56546	0.00811276	48.5078	6.92037	-2.8093	0.0010424	AT4G25630.1	fibrillarin 2
BnaAnng11540D	chrAnn_random	12520158	12520553	46.3442	0.793218	-5.86853	3.56871e-06	47.3449	4.1015	-3.52899	8.42585e-05	0	0
BnaC03g61120D	chrC03	50128529	50132342	1.3001	21.2603	4.03147	6.63231e-06	1.56095	29.9742	4.26323	2.92521e-07	AT4G37990.1	elicitor-activated gene 3-2
BnaAnng11660D	chrAnn_random	12579954	12580843	0.328827	4.67502	3.82957	0.00269853	0.523183	5.12102	3.29104	0.00245348	AT4G35070.1	SBP (S-ribonuclease binding protein) family protein
BnaAnng35040D	chrAnn_random	39836438	39837624	0.554608	272.502	8.94058	0	0.276089	95.8537	8.43956	0	AT3G17520.1	Late embryogenesis abundant protein (LEA) family protein
BnaC01g38540D	chrC01	37562565	37563686	3.94166	0.300282	-3.71441	0.00934655	5.86614	0.627739	-3.22417	0.00298805	AT3G12610.1	Leucine-rich repeat (LRR) family protein
BnaA04g10620D	chrA04	9330246	9331116	0.758268	68.7406	6.50231	1.69499e-11	0.996616	22.0154	4.46533	8.7641e-07	AT5G40800.1	0
BnaCnng23260D	chrCnn_random	21825828	21830826	4.09452	81.7704	4.31981	2.01563e-05	0.453378	10.5899	4.54583	9.97756e-08	AT4G02280.1	sucrose synthase 3
BnaCnng23520D	chrCnn_random	21942981	21943895	0.775036	337.563	8.76668	0	9.00345	84.8278	3.23599	9.45513e-05	AT1G01470.1	Late embryogenesis abundant protein
BnaCnng70090D	chrCnn_random	70130556	70131956	4.01483	27.323	2.76671	0.00240276	2.87125	23.2664	3.0185	0.000334851	AT5G39050.1	HXXXD-type acyl-transferase family protein
BnaA10g28470D	chrA10_random	751951	754777	7.90459	0.939431	-3.07283	0.00136581	13.7495	2.40671	-2.51424	0.00425191	AT5G52790.1	CBS domain-containing protein with a domain of unknown function (DUF21)
BnaA04g29300D	chrA04_random	1303160	1304112	49.2796	3.20865	-3.94095	7.66532e-06	59.4293	2.496	-4.57349	5.03612e-08	AT2G40330.1	PYR1-like 6
BnaC04g00150D	chrC04	45898	46944	0.686083	5.91429	3.10775	0.00588191	5.40627	78.4865	3.85974	2.2938e-06	AT2G47730.1	glutathione S-transferase phi 8
BnaC03g76640D	chrC03_random	5225712	5227337	65.5964	3.85314	-4.08951	6.9962e-06	52.9831	9.18402	-2.52833	0.00518509	AT4G36540.1	BR enhanced expression 2
BnaC04g11160D	chrC04	8644103	8646642	4.95809	0.272419	-4.18588	5.14982e-05	6.0517	0.593803	-3.34928	0.000363164	AT2G33330.1	plasmodesmata-located protein 3
BnaC04g11110D	chrC04	8587916	8589705	11.6657	200.909	4.1062	2.63996e-05	11.8394	189.824	4.003	8.9506e-06	AT2G33380.1	Caleosin-related family protein
BnaC09g13410D	chrC09	10054761	10055242	2.31263	231.803	6.64722	2.77542e-12	11.7356	117.689	3.32601	5.20438e-05	AT1G62510.1	Bifunctional inhibitor/lipid-transfer protein/seed storage 2S albumin superfamily protein
BnaA09g04520D	chrA09	2228151	2230298	1.19756	10.8549	3.18018	0.000580651	2.3979	23.8507	3.31419	6.22826e-05	AT5G25610.1	BURP domain-containing protein	RD22
BnaA09g02630D	chrA09	1336389	1337957	1.48461	49.6253	5.06292	1.22873e-08	0.546392	37.1693	6.08803	1.29067e-11	AT3G29575.4	ABI five binding protein 3
BnaA09g02160D	chrA09	1066945	1067627	110.5	10.8706	-3.34555	0.000150642	40.0376	4.65827	-3.10349	0.00037628	AT3G27830.1	ribosomal protein L12-A
BnaA09g02040D	chrA09	1010511	1010846	412.24	26.0691	-3.98307	6.23847e-06	304.993	20.1176	-3.92225	1.91573e-06	AT4G12550.1	Auxin-Induced in Root cultures 1
BnaA09g02030D	chrA09	1007044	1007379	678.712	56.6919	-3.58159	9.43571e-05	425.327	23.2616	-4.19255	3.36495e-07	AT4G12550.1	Auxin-Induced in Root cultures 1
BnaA01g28790D	chrA01	20002477	20005502	1.34202	11.5439	3.10465	0.000582569	1.79129	9.3396	2.38236	0.00799412	AT3G15350.2	Core-2/I-branching beta-1,6-N-acetylglucosaminyltransferase family protein
BnaA01g28600D	chrA01	19885286	19886322	0.182845	15.2966	6.38644	1.11149e-08	0.21318	13.5968	5.99505	1.02789e-08	AT3G15670.1	Late embryogenesis abundant protein (LEA) family protein	BnECP63
BnaA05g35970D	chrA05_random	1436950	1440536	1.48149	14.0362	3.24403	0.000457863	3.59863	27.5147	2.93468	0.00047799	AT1G32350.1	alternative oxidase 1D
BnaA06g38220D	chrA06_random	431882	432685	894.411	73.2481	-3.61008	0.00709921	865.035	67.6067	-3.67752	0.00221542	AT1G12090.1	extensin-like protein
BnaAnng12350D	chrAnn_random	13385624	13386686	0.162258	5.27755	5.02351	0.00273275	0.888423	9.41093	3.40502	0.000381957	AT1G05100.1	mitogen-activated protein kinase kinase kinase 18
BnaCnng25180D	chrCnn_random	23758049	23760516	0.173862	2.51179	3.85271	0.000472491	0.399283	2.97382	2.89683	0.0040847	AT3G42170.1	BED zinc finger ;hAT family dimerisation domain
BnaA05g34670D	chrA05_random	266693	268726	2.17297	57.3609	4.72232	9.69149e-08	2.09191	11.2049	2.42124	0.00891901	AT2G39510.1	nodulin MtN21 /EamA-like transporter family protein
BnaA08g30300D	chrA08_random	1395330	1396692	0.414189	8.7985	4.4089	8.10198e-05	0.496735	4.3308	3.12409	0.00832171	AT4G16550.1	HSP20-like chaperone
BnaA05g34530D	chrA05_random	192195	192930	0.173178	17.9554	6.69602	0.000503379	1.29171	9.56991	2.88923	0.00592348	AT2G40170.1	Stress induced protein
BnaA07g37770D	chrA07_random	1282270	1282791	12.7295	1.10451	-3.52669	0.00129638	11.7177	0.379054	-4.95014	0.00420278	AT3G55700.1	UDP-Glycosyltransferase superfamily protein
BnaC03g73080D	chrC03_random	1245612	1246967	47.8377	2.19371	-4.4467	4.8812e-07	76.2562	2.37326	-5.00591	2.17885e-09	AT4G03210.1	xyloglucan endotransglucosylase/hydrolase 9
BnaA06g01810D	chrA06	1068614	1068987	0.938513	25.0408	4.73776	0.00115516	3.1358	45.1855	3.84895	7.04728e-05	AT1G52855.1	0
BnaCnng71550D	chrCnn_random	71813403	71814925	110.088	1.75259	-5.97303	1.51038e-10	38.9651	1.95406	-4.31763	1.61128e-07	AT1G69530.2	expansin A1
BnaC02g46260D	chrC02_random	2118615	2122096	7.32053	0.909429	-3.00892	0.002394	9.18884	0.437788	-4.39158	4.0806e-06	AT1G72730.1	DEA(D/H)-box RNA helicase family protein
BnaA09g53100D	chrA09_random	888484	890224	3.27404	38.3256	3.54916	8.48859e-05	2.70474	19.7321	2.86699	0.000645593	AT1G64660.1	methionine gamma-lyase
BnaA02g36920D	chrA02_random	1488296	1489633	9.04678	0.210284	-5.42699	0.000858701	16.9164	3.07458	-2.45996	0.0086428	AT2G03350.1	Protein of unknown function, DUF538
BnaCnng25850D	chrCnn_random	24344088	24348304	18.4539	2.23354	-3.04652	0.000718217	16.4088	2.81352	-2.54402	0.00324357	AT1G45130.1	beta-galactosidase 5
BnaA10g30010D	chrA10_random	2022223	2024583	109.885	13.2227	-3.05491	0.00308378	118.428	15.6284	-2.92177	0.00279937	AT5G12860.1	dicarboxylate transporter 1
BnaC04g06110D	chrC04	4371506	4373026	39.1213	6.32401	-2.62904	0.00441916	29.5491	5.56438	-2.40882	0.00581709	AT2G39470.1	PsbP-like protein 2
BnaC04g06020D	chrC04	4338995	4340515	39.1213	6.32401	-2.62904	0.00441916	29.5491	5.56438	-2.40882	0.00581709	AT2G39470.1	PsbP-like protein 2
BnaC04g05620D	chrC04	3982856	3987414	11.3255	697.988	5.94556	0.000629083	7.13374	302.965	5.40835	1.75843e-05	AT2G39800.4	delta1-pyrroline-5-carboxylate synthase 1
BnaC04g05320D	chrC04	3763927	3764872	0.963603	7.07734	2.8767	0.00543325	2.97112	15.3721	2.37123	0.00979301	AT2G40080.1	Protein of unknown function (DUF1313)
BnaC08g14590D	chrC08	19369575	19380297	6.00256	0.573645	-3.38735	0.000191663	11.9746	1.79032	-2.74168	0.00120913	AT1G51850.1	Leucine-rich repeat protein kinase family protein
BnaC08g14280D	chrC08	19116552	19117969	14.8808	1.45619	-3.35319	0.000411541	12.1614	1.52826	-2.99235	0.00151055	AT1G10470.1	response regulator 4
BnaC08g13830D	chrC08	18855255	18856757	16.873	0.678724	-4.63575	3.06653e-07	20.9443	0.399655	-5.71166	5.24966e-10	AT1G09750.1	Eukaryotic aspartyl protease family protein
BnaA02g09020D	chrA02	4488028	4488678	9.82871	0.560287	-4.13276	0.000297152	37.3665	7.28744	-2.35826	0.00789991	AT5G55450.1	Bifunctional inhibitor/lipid-transfer protein/seed storage 2S albumin superfamily protein
BnaC06g01430D	chrC06	2154053	2155889	40.0826	0.170027	-7.88107	7.47652e-11	27.3421	0.487713	-5.80895	7.15127e-11	AT2G18300.2	basic helix-loop-helix (bHLH) DNA-binding superfamily protein
BnaC06g01490D	chrC06	2234984	2236185	14.1415	165.816	3.55158	0.000203585	15.0999	172.325	3.51252	8.59435e-05	AT1G47960.1	cell wall / vacuolar inhibitor of fructosidase 1
BnaC01g43110D	chrC01_random	2583456	2585683	0.380766	25.8337	6.08421	6.31615e-11	0.637336	9.86121	3.95164	4.05272e-06	AT1G60190.1	ARM repeat superfamily protein
BnaA08g29150D	chrA08_random	1551	2218	209.642	25.0834	-3.06312	0.000598632	177.941	13.9158	-3.6766	8.33808e-06	AT1G54010.1	GDSL-like Lipase/Acylhydrolase superfamily protein
BnaCnng26490D	chrCnn_random	24966271	24967539	3.0286	36.5685	3.59388	4.48826e-05	14.1194	89.4439	2.6633	0.0034818	AT5G66650.1	Protein of unknown function (DUF607)
BnaC08g49870D	chrC08_random	4392147	4394395	120.331	15.7983	-2.92917	0.00668686	93.7406	13.0474	-2.84492	0.00264768	AT5G45080.1	phloem protein 2-A6
BnaC07g50850D	chrC07_random	2732541	2736266	8.94605	0.647677	-3.78791	7.15697e-05	6.71306	0.327337	-4.35812	1.52763e-05	AT4G29740.2	cytokinin oxidase 4
BnaC09g53650D	chrC09_random	3605169	3607056	5.45059	55.6283	3.35134	0.000245012	3.87548	39.1446	3.33636	5.71375e-05	AT5G57050.1	Protein phosphatase 2C family protein
BnaC04g56560D	chrC04_random	4191879	4192790	99.8176	8.83445	-3.49808	9.93134e-05	103.628	7.61183	-3.76702	5.4321e-06	AT2G38310.1	PYR1-like 4
BnaAnng13200D	chrAnn_random	14172422	14173048	22.5492	0.371798	-5.92241	0.000186137	32.895	1.6002	-4.36154	3.60572e-06	AT2G38310.1	PYR1-like 4
BnaC07g17120D	chrC07	23212443	23214228	26.4873	3.64783	-2.86019	0.00159541	18.6644	3.35191	-2.47723	0.00486943	AT1G77520.1	O-methyltransferase family protein
BnaCnng27950D	chrCnn_random	26525490	26526251	0.577249	51.3423	6.47481	6.85628e-09	1.83801	29.8497	4.0215	7.16058e-06	AT2G40170.1	Stress induced protein
BnaA08g25770D	chrA08	17651856	17653543	10.9728	1.38759	-2.98328	0.00285518	10.5016	1.74465	-2.5896	0.00882041	AT1G10470.1	response regulator 4
BnaA08g24910D	chrA08	17288662	17289066	31.2789	1.32325	-4.56304	0.000129399	25.168	1.38915	-4.17931	0.000833999	AT1G12100.1	Bifunctional inhibitor/lipid-transfer protein/seed storage 2S albumin superfamily protein
BnaA08g24710D	chrA08	17188637	17190577	28.3463	2.47663	-3.51671	6.71982e-05	32.4158	3.8698	-3.06637	0.000239126	AT1G12500.1	Nucleotide-sugar transporter family protein
BnaC03g29610D	chrC03	17788318	17788731	515.728	47.303	-3.44661	0.000125151	570.36	78.9659	-2.85257	0.00104729	AT4G12550.1	Auxin-Induced in Root cultures 1
BnaC03g30100D	chrC03	18195870	18197062	0.526646	10.5528	4.32465	0.00419027	1.13042	14.9905	3.72912	0.000645593	AT4G05030.1	Copper transport protein family
BnaA09g30710D	chrA09	22865120	22868049	23.2161	1.93457	-3.58504	4.61785e-05	25.5325	2.08349	-3.61526	1.22401e-05	AT1G22330.1	RNA-binding (RRM/RBD/RNP motifs) family protein
BnaA09g30650D	chrA09	22813339	22815873	7.44092	0.916113	-3.02188	0.00274872	4.98593	0.392367	-3.66759	0.000606314	AT1G22430.2	GroES-like zinc-binding dehydrogenase family protein
BnaA09g30590D	chrA09	22767079	22770954	10.0611	0.880635	-3.5141	7.29885e-05	15.9548	1.30897	-3.60749	1.17727e-05	AT1G22530.1	PATELLIN 2
BnaA09g30480D	chrA09	22660654	22663691	14.7501	1.88193	-2.97044	0.00107735	15.0215	2.07392	-2.85659	0.000875203	AT1G22650.1	Plant neutral invertase family protein
BnaA09g30290D	chrA09	22541622	22542182	21.3606	3.31807	-2.68653	0.00653835	14.6795	1.9733	-2.89512	0.00414728	AT5G42500.1	Disease resistance-responsive (dirigent-like protein) family protein
BnaA09g30150D	chrA09	22459585	22462195	7.80189	0.184011	-5.40596	4.49198e-08	10.3443	0.512733	-4.33448	4.89914e-07	AT1G23030.1	ARM repeat superfamily protein
BnaC03g27390D	chrC03	15891408	15893624	10.7767	0.139546	-6.27103	0.00143824	15.0137	0.223456	-6.07015	0.000162363	AT2G41990.1	0
BnaC09g46770D	chrC09	46477971	46481108	0.438935	6.46535	3.88065	3.49101e-05	0.58834	4.3501	2.88632	0.00229471	AT5G09930.1	ABC transporter family protein
BnaC09g46650D	chrC09	46428281	46428505	15.6285	336.25	4.42728	2.83402e-06	26.3095	286.176	3.44324	0.000118486	AT5G65207.1	0
BnaA02g34800D	chrA02	24758147	24759109	0.148675	474.44	11.6399	1.4648e-12	1.38881	278.959	7.65006	0	AT5G66400.1	Dehydrin family protein
BnaA02g34870D	chrA02	24776252	24778440	8.74963	1.44539	-2.59776	0.00712292	22.555	1.83709	-3.61796	1.28066e-05	AT5G65980.1	Auxin efflux carrier family protein
BnaCnng28320D	chrCnn_random	26785543	26785962	2.15896	25.3892	3.55581	0.00087924	5.94422	48.2546	3.0211	0.00111639	AT5G65300.1	0
BnaCnng28600D	chrCnn_random	27138421	27139337	2.67222	26.3517	3.30179	0.000558607	4.37352	29.8016	2.76852	0.00227892	AT3G22620.1	Bifunctional inhibitor/lipid-transfer protein/seed storage 2S albumin superfamily protein
BnaC04g52000D	chrC04_random	158227	160742	19.4378	1.54091	-3.65701	3.13422e-05	21.9042	2.35099	-3.21987	0.000104582	AT2G47440.1	Tetratricopeptide repeat (TPR)-like superfamily protein
BnaCnng28720D	chrCnn_random	27250313	27251861	15.9348	0.353126	-5.49586	1.40429e-08	8.13302	0.766995	-3.4065	0.00020321	AT5G02760.1	Protein phosphatase 2C family protein
BnaC08g46340D	chrC08_random	329491	331226	10.1148	0.461309	-4.45459	8.3779e-06	7.56139	0.137502	-5.78112	0.000403122	AT1G05250.1	Peroxidase superfamily protein
BnaC04g54570D	chrC04_random	1844008	1847858	7.38983	1.09895	-2.74942	0.00265501	5.65899	0.943269	-2.5848	0.00342955	AT2G29970.1	Double Clp-N motif-containing P-loop nucleoside triphosphate hydrolases superfamily protein
BnaCnng73330D	chrCnn_random	73864515	73865878	1.76831	91.0063	5.68552	3.06401e-10	9.93842	174.4	4.13324	3.75038e-06	AT3G61890.1	homeobox 12
BnaA04g29550D	chrA04_random	1412357	1413001	0.702726	248.546	8.46633	4.54594e-13	3.07128	113.531	5.2081	8.91128e-10	AT2G47770.1	TSPO(outer membrane tryptophan-rich sensory protein)-related
BnaA03g55320D	chrA03_random	251176	251883	28.3291	243.074	3.10104	0.00230627	28.0625	178.142	2.66631	0.00370458	AT5G06320.1	NDR1/HIN1-like 3
BnaCnng29190D	chrCnn_random	27613504	27614962	9.71044	0.960068	-3.33833	0.000522169	9.77643	0.213902	-5.51429	1.11177e-05	AT3G01190.1	Peroxidase superfamily protein
BnaAnng13920D	chrAnn_random	14988315	14990613	0.381824	59.6561	7.28762	0	0.0564825	4.38663	6.27917	0.00125772	AT5G01320.1	Thiamine pyrophosphate dependent pyruvate decarboxylase family protein
BnaA02g35760D	chrA02_random	518292	519116	0.782184	8.26099	3.40073	0.00328526	1.26126	12.383	3.29543	0.00127856	AT1G69920.1	glutathione S-transferase TAU 12
BnaA07g37910D	chrA07_random	1356358	1357613	14.9729	1.35413	-3.46692	0.00903623	16.2139	1.80323	-3.16857	0.00897131	AT3G58120.1	Basic-leucine zipper (bZIP) transcription factor family protein
BnaC09g00910D	chrC09	481026	482222	62.9559	10.4768	-2.58714	0.00627227	46.984	2.38328	-4.30115	2.14213e-07	AT4G03210.1	xyloglucan endotransglucosylase/hydrolase 9
BnaA09g00710D	chrA09	392077	397163	1.37371	23.4447	4.09311	3.60693e-06	0.987619	19.4364	4.29866	1.66457e-07	AT4G02280.1	sucrose synthase 3
BnaA09g00870D	chrA09	528010	529105	2.58258	72.9853	4.82072	5.56294e-08	9.48395	169.816	4.16234	1.0152e-06	AT2G02930.1	glutathione S-transferase F3
BnaA09g01390D	chrA09	740415	741576	20.4769	2.0338	-3.33174	0.000298769	123.6	5.90377	-4.3879	1.61128e-07	AT4G03210.1	xyloglucan endotransglucosylase/hydrolase 9
BnaC01g38750D	chrC01	37682986	37685832	4.39206	27.1073	2.62571	0.004544	8.24516	63.8379	2.95279	0.000420773	AT4G23680.1	Polyketide cyclase/dehydrase and lipid transport superfamily protein
BnaA06g37300D	chrA06	24341866	24342560	25.8741	0.272194	-6.57073	2.17076e-05	16.2228	0.183499	-6.46611	0.00122475	AT4G38860.1	SAUR-like auxin-responsive protein family
BnaA06g37320D	chrA06	24348442	24348847	54.8186	3.00239	-4.19048	1.38752e-05	47.8024	2.39664	-4.31799	6.58177e-06	AT4G38840.1	SAUR-like auxin-responsive protein family
BnaC03g61740D	chrC03	50941844	50943130	31.1832	4.46091	-2.80536	0.0023362	28.2096	1.21143	-4.5414	3.96622e-07	AT4G37220.1	Cold acclimation protein WCOR413 family
BnaC03g23360D	chrC03	13003691	13005286	12.6851	0.672162	-4.23818	2.84122e-05	11.3072	1.14378	-3.30536	0.000646446	AT2G41480.1	Peroxidase superfamily protein
BnaC03g23620D	chrC03	13180315	13181133	45.3275	4.48291	-3.33788	0.000181345	40.2711	4.78456	-3.07329	0.000310803	AT2G42060.1	Cysteine/Histidine-rich C1 domain family protein
BnaC03g23710D	chrC03	13221224	13223768	13.3692	0.871358	-3.9395	1.96312e-05	13.3514	0.802564	-4.05623	4.36539e-06	AT2G42380.2	Basic-leucine zipper (bZIP) transcription factor family protein
BnaC08g42730D	chrC08	36773282	36773916	3.18687	47.5895	3.90043	2.20244e-05	4.63633	47.2401	3.34896	0.000127729	AT1G09500.1	NAD(P)-binding Rossmann-fold superfamily protein
BnaC08g42910D	chrC08	36892362	36895331	2.2362	21.0947	3.23776	0.00028572	4.74366	25.5985	2.43198	0.00535376	AT1G08920.1	ERD (early response to dehydration) six-like 1
BnaCnng30140D	chrCnn_random	28578491	28580770	4.25788	0.128783	-5.04712	6.8887e-05	2.57704	0.158139	-4.02645	0.001487	AT2G43050.1	Plant invertase/pectin methylesterase inhibitor superfamily
BnaAnng38540D	chrAnn_random	43650221	43651480	1.75302	17.2497	3.29865	0.000397439	3.00135	20.5708	2.77691	0.0015111	AT4G16690.1	methyl esterase 16
BnaC07g49330D	chrC07_random	1896751	1897584	8.07582	49.278	2.60926	0.00476248	5.34508	29.65	2.47175	0.00594838	0	0
BnaAnng14330D	chrAnn_random	15466447	15468737	19.8763	3.51289	-2.50032	0.00703063	17.4179	2.16457	-3.00842	0.000355627	AT2G05790.1	O-Glycosyl hydrolases family 17 protein
BnaC03g76260D	chrC03_random	4918986	4919783	37.3804	277.717	2.89326	0.00575389	52.8621	626.212	3.56634	0.000862046	AT4G39730.1	Lipase/lipooxygenase, PLAT/LH2 family protein
BnaAnng38690D	chrAnn_random	43885207	43887553	14.5407	2.24698	-2.69403	0.00322093	18.7367	2.53907	-2.88349	0.000632858	AT1G33240.1	GT-2-like 1
BnaA06g40730D	chrA06_random	2163675	2167508	6.58193	132.778	4.33436	4.10485e-05	10.4515	66.4485	2.66853	0.00646947	AT4G39210.1	Glucose-1-phosphate adenylyltransferase family protein
BnaAnng14440D	chrAnn_random	15570763	15572615	3.78341	28.4954	2.91297	0.00124349	9.11257	47.4851	2.38154	0.00704139	AT3G56620.1	nodulin MtN21 /EamA-like transporter family protein
BnaCnng31240D	chrCnn_random	29628951	29631729	1.31513	15.2024	3.53102	7.65727e-05	1.29712	9.79424	2.91662	0.000875203	AT3G11420.1	Protein of unknown function (DUF604)
BnaA09g55050D	chrA09_random	3019109	3022986	21.2671	0.608012	-5.12838	1.00199e-08	23.7832	1.30056	-4.19273	3.63044e-07	AT3G54920.1	Pectin lyase-like superfamily protein
BnaC04g53550D	chrC04_random	1060750	1062678	14.8893	321.773	4.4337	8.44527e-05	15.574	133.798	3.10284	0.0010232	AT2G37760.1	NAD(P)-linked oxidoreductase superfamily protein
BnaC04g53560D	chrC04_random	1064141	1066800	1.26464	17.062	3.75399	2.04698e-05	3.5788	23.6073	2.72169	0.00138912	AT2G37760.1	NAD(P)-linked oxidoreductase superfamily protein
BnaC04g53580D	chrC04_random	1069129	1071039	14.9001	323.235	4.43919	8.15567e-05	15.4826	134.599	3.11995	0.000944221	AT2G37760.1	NAD(P)-linked oxidoreductase superfamily protein
BnaAnng38970D	chrAnn_random	44339636	44340471	887.258	2.8486	-8.28296	1.40247e-11	553.699	4.69618	-6.88147	1.4376e-11	AT1G74670.1	Gibberellin-regulated family protein
BnaA08g05650D	chrA08	5549329	5550039	64.6655	3.06502	-4.39903	4.1412e-07	22.4483	4.35901	-2.36453	0.00900216	AT4G15160.2	Bifunctional inhibitor/lipid-transfer protein/seed storage 2S albumin superfamily protein
BnaA06g02490D	chrA06	1429939	1432008	3.26476	77.7711	4.57418	6.90813e-07	3.55917	32.6628	3.19803	0.000120388	AT1G51140.1	basic helix-loop-helix (bHLH) DNA-binding superfamily protein
BnaA06g02110D	chrA06	1238289	1238924	136.307	4.25743	-5.00073	2.11188e-08	108.127	19.8532	-2.44528	0.00501097	AT5G20630.1	germin 3
BnaA01g18470D	chrA01	9997136	9998659	29.2287	4.28614	-2.76963	0.00237686	15.0583	2.78689	-2.43383	0.00725435	AT4G15510.1	Photosystem II reaction center PsbP family protein
BnaA01g18650D	chrA01	10169510	10170979	18.53	1.6578	-3.48253	8.54007e-05	20.4082	2.2354	-3.19054	0.000137434	AT3G30280.1	HXXXD-type acyl-transferase family protein
BnaC07g31020D	chrC07	35273679	35275807	22.036	1.72886	-3.67196	5.02922e-05	20.19	1.71711	-3.55558	4.69921e-05	AT5G61130.1	plasmodesmata callose-binding protein 1
BnaC09g18650D	chrC09	15470976	15472933	30.9695	4.29869	-2.84888	0.00165757	33.5251	5.3349	-2.65171	0.0018557	AT3G11170.1	fatty acid desaturase 7
BnaC09g18900D	chrC09	15804345	15812446	27.9778	1.90076	-3.87963	1.19497e-05	4.93323	0.134117	-5.20097	7.4941e-06	AT4G36140.1	disease resistance protein (TIR-NBS-LRR class), putative
BnaA04g05380D	chrA04	4132167	4133757	14.3831	1.39518	-3.36586	0.000184029	14.448	2.85813	-2.33772	0.00904326	AT3G52500.1	Eukaryotic aspartyl protease family protein
BnaC04g49050D	chrC04	47389093	47389867	3.07818	36.0158	3.54848	0.000132035	6.32012	43.8658	2.79507	0.00140809	AT1G47540.2	Scorpion toxin-like knottin superfamily protein
BnaC04g49880D	chrC04	47772874	47773973	3.12907	59.3359	4.2451	1.47394e-06	3.08947	67.607	4.45174	7.84209e-08	AT3G03170.1	0
BnaC06g24730D	chrC06	26397218	26399686	5.17617	0.790427	-2.71118	0.00673964	5.55067	0.856001	-2.69698	0.00452392	AT1G70280.2	NHL domain-containing protein
BnaC06g25020D	chrC06	26600730	26601742	1.39215	9.19522	2.72357	0.00811988	8.77168	48.2478	2.45954	0.00464884	AT1G69930.1	glutathione S-transferase TAU 11
BnaC09g33480D	chrC09	36799930	36801065	2.90299	72.6773	4.6459	1.692e-07	4.08023	63.8332	3.96759	1.38725e-06	AT5G57900.1	SKP1 interacting partner 1
BnaCnng32080D	chrCnn_random	30423020	30424656	0.200105	8.34469	5.38203	2.54954e-06	0.0569456	5.63914	6.62975	0.0019032	AT3G14440.1	nine-cis-epoxycarotenoid dioxygenase 3
BnaCnng74970D	chrCnn_random	75913897	75914832	1.48212	16.7593	3.49923	0.000402135	1.10893	11.0499	3.31679	0.00121388	AT5G61820.1	0
BnaAnng39200D	chrAnn_random	44568027	44568857	10.5108	0.709757	-3.88841	0.00023053	11.6182	0.587453	-4.30577	5.73067e-05	AT3G55700.1	UDP-Glycosyltransferase superfamily protein
BnaCnng75020D	chrCnn_random	75985594	75986328	0.249481	6.75841	4.75968	0.00317206	1.42855	9.83592	2.78351	0.00606569	AT2G38340.1	Integrase-type DNA-binding superfamily protein
BnaC02g45080D	chrC02_random	865849	868035	15.9968	2.57031	-2.63777	0.00422123	53.5829	4.55384	-3.55662	1.99112e-05	AT5G65980.1	Auxin efflux carrier family protein
BnaA09g55520D	chrA09_random	3265214	3266469	0.402721	63.8749	7.30932	1.23593e-12	0.794645	39.635	5.64032	2.43572e-10	AT3G61890.1	homeobox 12
BnaA09g55530D	chrA09_random	3280990	3282883	0.32484	5.74532	4.14459	5.68527e-05	0.442679	3.38339	2.93414	0.0062828	AT3G61880.2	cytochrome p450 78a9
BnaC09g54470D	chrC09_random	4276677	4276901	1400.99	157.057	-3.15708	0.000479384	1219.75	138.746	-3.13607	0.000165599	AT5G14330.1	0
BnaA07g38390D	chrA07_random	1607710	1609068	8.17259	0.13116	-5.96139	1.19497e-05	24.1418	2.33648	-3.36913	4.91183e-05	AT1G78820.1	D-mannose binding lectin protein with Apple-like carbohydrate-binding domain
BnaA07g38460D	chrA07_random	1634323	1639186	1.24593	12.0413	3.27271	0.000234591	0.928354	22.0951	4.57291	3.5276e-08	AT1G78960.1	lupeol synthase 2
BnaCnng75390D	chrCnn_random	76353681	76355391	2.27686	195.479	6.42382	1.59297e-11	1.21406	26.347	4.43973	1.0152e-06	AT5G06760.1	Late Embryogenesis Abundant 4-5	BnLEA4
BnaC05g49760D	chrC05_random	563234	564310	2.01627	14.3026	2.82652	0.00327684	2.96491	16.2103	2.45085	0.00725435	AT1G15670.1	Galactose oxidase/kelch repeat superfamily protein
BnaAnng39600D	chrAnn_random	45121777	45121980	145.247	6.1511	-4.56152	0.00207276	316.699	6.51286	-5.60368	6.77997e-05	0	0
BnaA08g30260D	chrA08_random	1365312	1365909	2.48949	25.4231	3.35222	0.000488663	5.12319	34.1685	2.73755	0.00227996	AT4G17245.1	RING/U-box superfamily protein
BnaCnng75720D	chrCnn_random	76690713	76692649	4.19455	26.1563	2.64057	0.00401734	3.87047	22.2281	2.5218	0.00357457	AT5G17860.1	calcium exchanger 7
BnaA03g57380D	chrA03_random	1124048	1124857	19.7263	1.20896	-4.02828	1.72257e-05	26.217	3.05081	-3.10324	0.000317768	AT3G06070.1	0
BnaA03g57480D	chrA03_random	1181529	1182774	0.0584169	54.456	9.86449	5.42733e-08	0.101592	12.9077	6.9893	8.88758e-07	AT3G15670.1	Late embryogenesis abundant protein (LEA) family protein	BnECP63
BnaA07g37370D	chrA07_random	1050307	1051755	7.5509	0.719061	-3.39246	0.000630388	7.92389	0.820777	-3.27115	0.000609861	AT5G26310.1	UDP-Glycosyltransferase superfamily protein
BnaC05g39570D	chrC05	38026436	38031421	15.6137	1.99687	-2.96699	0.00106629	72.9683	8.73526	-3.06235	0.00345895	AT3G13750.1	beta galactosidase 1
BnaC01g24170D	chrC01	18805013	18805905	0.855814	13.3415	3.96248	3.61241e-05	4.73598	25.8956	2.45097	0.00523484	AT3G45160.1	Putative membrane lipoprotein
BnaC04g43780D	chrC04	44059099	44061292	35.4787	351.333	3.30781	0.00437932	43.4484	357.884	3.04212	0.00638456	AT2G33380.1	Caleosin-related family protein
BnaA01g21620D	chrA01	13889466	13891455	3.40413	33.0975	3.28136	0.000189197	4.05558	27.318	2.75187	0.00117149	AT1G58180.4	beta carbonic anhydrase 6
BnaC04g01690D	chrC04	1272551	1275178	0.219164	10.4475	5.575	6.73208e-06	0.325266	3.06938	3.23826	0.009342	AT2G41190.1	Transmembrane amino acid transporter family protein
BnaC04g01470D	chrC04	1098138	1099831	384.502	3.67451	-6.7093	1.04591e-09	173.894	11.3297	-3.94003	2.08302e-05	AT2G40610.1	expansin A8
BnaA06g00380D	chrA06	198011	198529	92.0944	5.91484	-3.9607	8.63518e-06	112.07	2.91722	-5.26366	1.78111e-09	AT1G55330.1	arabinogalactan protein 21
BnaA06g00850D	chrA06	603532	606586	5.30711	95.9763	4.17668	4.79274e-06	8.68406	106.831	3.62082	3.59172e-05	AT1G53580.1	glyoxalase II 3
BnaA06g00920D	chrA06	630005	633590	0.196582	6.60077	5.06943	1.98096e-07	0.188048	4.37287	4.53941	2.8487e-06	AT1G53470.1	mechanosensitive channel of small conductance-like 4
BnaC04g53030D	chrC04_random	680771	682319	0.506325	44.6243	6.46162	5.0394e-11	8.61234	210.159	4.60893	3.26892e-07	AT2G43570.1	chitinase, putative
BnaAnng15250D	chrAnn_random	16336555	16337733	6.94245	0.427605	-4.02109	0.000121331	6.77635	0.510284	-3.73114	0.000254013	AT5G67420.1	LOB domain-containing protein 37
BnaCnng33430D	chrCnn_random	31707341	31709286	19.9722	1.51889	-3.7169	3.88705e-05	32.664	4.80877	-2.76396	0.00110405	AT1G12500.1	Nucleotide-sugar transporter family protein
BnaA07g38110D	chrA07_random	1469652	1470281	3.31415	28.4663	3.10255	0.00107762	4.05065	24.7672	2.6122	0.00530677	AT3G61460.1	brassinosteroid-responsive RING-H2
BnaA03g55500D	chrA03_random	312653	314248	9.75534	0.222218	-5.45615	1.72553e-06	21.6698	1.98789	-3.44638	3.71622e-05	AT5G07200.1	gibberellin 20-oxidase 3
BnaA03g55560D	chrA03_random	329241	331555	9.01384	0.84624	-3.413	0.000219666	13.2847	1.90114	-2.80483	0.00113049	AT5G07030.1	Eukaryotic aspartyl protease family protein
BnaA01g34980D	chrA01_random	304675	306686	4.44736	72.5222	4.0274	7.53126e-06	4.06291	82.416	4.34234	1.86334e-07	AT4G19810.1	Glycosyl hydrolase family protein with chitinase insertion domain
BnaC08g50170D	chrC08_random	4506954	4508062	0.14619	108.809	9.53973	1.42202e-07	0.0768685	12.6926	7.36738	0.00975042	AT1G04560.1	AWPM-19-like family protein
BnaA05g36990D	chrA05_random	2835996	2838625	17.5491	3.26874	-2.42459	0.00945199	12.5211	1.82529	-2.77816	0.00133545	AT3G13560.2	O-Glycosyl hydrolases family 17 protein
BnaCnng34700D	chrCnn_random	32951741	32953823	9.80264	0.747185	-3.71363	0.000107576	18.0914	0.964138	-4.22992	1.03702e-06	AT5G45670.1	GDSL-like Lipase/Acylhydrolase superfamily protein
BnaAnng40490D	chrAnn_random	46263310	46264787	77.1404	0.606969	-6.98972	8.50531e-13	57.5925	3.92874	-3.87374	2.09696e-06	AT1G08090.1	nitrate transporter 2:1
BnaC05g50000D	chrC05_random	702307	703682	0.734043	15.8651	4.43385	3.52202e-06	1.57694	26.4983	4.0707	1.83847e-06	AT1G17710.1	Pyridoxal phosphate phosphatase-related protein
BnaA07g02490D	chrA07	2106234	2107731	34.2311	4.73844	-2.85282	0.00170391	57.039	5.91411	-3.26972	0.000120388	AT2G17230.1	EXORDIUM like 5
BnaA01g22240D	chrA01	14609520	14611544	0.441425	19.3236	5.45206	3.49473e-09	0.954673	11.0993	3.53932	3.52393e-05	AT1G60190.1	ARM repeat superfamily protein
BnaA05g30370D	chrA05	21015338	21016551	7.41411	0.245363	-4.91728	2.62596e-05	10.3791	0.956922	-3.43913	0.000178934	AT3G07195.1	RPM1-interacting protein 4 (RIN4) family protein
BnaA05g30670D	chrA05	21203123	21203832	14.4655	1.21163	-3.57759	0.000655394	19.9154	0.741526	-4.74724	7.0481e-05	AT3G06750.1	hydroxyproline-rich glycoprotein family protein
BnaA08g15060D	chrA08	12587032	12587620	43.3713	3.94917	-3.45712	0.000126669	44.1997	1.55255	-4.83132	6.84251e-08	AT4G23690.1	Disease resistance-responsive (dirigent-like protein) family protein
BnaA02g36790D	chrA02_random	1406634	1415275	25.3711	3.36944	-2.9126	0.00138207	11.3709	1.58485	-2.84292	0.000976989	AT5G46600.1	Aluminium activated malate transporter family protein
BnaAnng40650D	chrAnn_random	46553930	46554584	29.8795	4.59786	-2.70012	0.00392517	35.1436	2.96662	-3.56637	4.12541e-05	AT5G05440.1	Polyketide cyclase/dehydrase and lipid transport superfamily protein
BnaA05g35360D	chrA05_random	762419	763545	44.2915	5.55976	-2.99393	0.000744399	10.9689	0.111741	-6.61711	0.000867552	AT4G15160.2	Bifunctional inhibitor/lipid-transfer protein/seed storage 2S albumin superfamily protein
BnaA05g36400D	chrA05_random	2355561	2358447	44.213	7.07077	-2.64453	0.00687914	49.1596	7.74255	-2.66659	0.00318796	AT1G48920.1	nucleolin like 1
BnaC02g45000D	chrC02_random	819384	820702	0.496281	40.8597	6.36338	4.11138e-11	3.66591	85.9817	4.55179	4.39688e-08	AT5G52390.1	PAR1 protein
BnaC03g22750D	chrC03	12587050	12588951	44.8117	1.44905	-4.9507	2.56354e-08	16.6889	1.37056	-3.60605	2.90154e-05	AT2G40610.1	expansin A8
BnaC03g22390D	chrC03	12284161	12285547	3.66562	22.3566	2.60857	0.00459323	5.26182	32.8426	2.64193	0.00198048	AT2G40000.1	ortholog of sugar beet HS1 PRO-1 2
BnaC02g40310D	chrC02	43099383	43101568	34.0777	4.04235	-3.07556	0.000608562	74.264	11.3193	-2.71388	0.00274407	AT5G26280.1	TRAF-like family protein
BnaC02g40010D	chrC02	42864156	42866753	0.153826	3.90746	4.66685	8.21591e-05	0.164868	2.35167	3.8343	0.00216911	AT4G11470.1	cysteine-rich RLK (RECEPTOR-like protein kinase) 31
BnaC02g39850D	chrC02	42753944	42755273	3.31256	35.5267	3.42289	0.000186814	2.06768	19.6372	3.2475	0.000582514	AT5G27760.1	Hypoxia-responsive family protein
BnaC07g03450D	chrC07	4640225	4642246	55.6391	0.358501	-7.27798	0	42.9809	0.547046	-6.29589	1.32978e-12	AT2G18300.2	basic helix-loop-helix (bHLH) DNA-binding superfamily protein
BnaC06g04380D	chrC06	5007458	5009537	5.77962	87.8153	3.92543	4.1503e-05	6.28026	59.8523	3.25251	0.000186731	AT1G51140.1	basic helix-loop-helix (bHLH) DNA-binding superfamily protein
BnaA02g21970D	chrA02	14364816	14367894	0.115569	12.1799	6.7196	2.34859e-08	0.146449	4.02309	4.77983	3.5842e-05	AT4G10520.1	Subtilase family protein
BnaA02g21790D	chrA02	14196817	14197468	13.3464	0.484597	-4.78353	4.84851e-05	12.1142	0.999116	-3.5999	0.000324381	AT4G11210.1	Disease resistance-responsive (dirigent-like protein) family protein
BnaA05g18750D	chrA05	14206071	14207865	1.81716	12.6386	2.79808	0.00327406	2.30478	15.5667	2.75576	0.00179068	AT3G20300.1	Protein of unknown function (DUF3537)
BnaA02g06930D	chrA02	3286338	3290380	32.0089	0.583436	-5.77775	3.09663e-10	30.852	0.0635264	-8.92379	2.4146e-11	AT5G59680.1	Leucine-rich repeat protein kinase family protein
BnaCnng36750D	chrCnn_random	35044786	35046318	2.56929	40.5317	3.97961	6.38759e-06	2.09328	12.8381	2.6166	0.00565002	AT5G44730.1	Haloacid dehalogenase-like hydrolase (HAD) superfamily protein
BnaA01g37100D	chrA01_random	2475770	2479596	13.0838	1.00381	-3.70423	3.31239e-05	6.42754	0.933606	-2.78338	0.00233119	AT3G14310.1	pectin methylesterase 3
BnaAnng17260D	chrAnn_random	18231291	18232686	10.7326	1.82903	-2.55285	0.00991423	6.62647	0.710078	-3.22219	0.00146707	AT3G07310.1	Protein of unknown function (DUF760)
BnaA04g28930D	chrA04_random	1082819	1085150	0.327995	16.2851	5.63373	3.79918e-09	0.462031	6.05085	3.71107	9.78599e-05	AT2G31980.1	PHYTOCYSTATIN 2
BnaA03g56630D	chrA03_random	790698	793065	9.55085	0.290344	-5.03979	3.25089e-06	8.09657	0.926415	-3.12758	0.000904767	AT2G39890.2	proline transporter 1
BnaAnng17370D	chrAnn_random	18436649	18440323	0.627978	10.7238	4.09395	6.81785e-06	1.72223	19.7011	3.51593	2.00453e-05	AT5G58670.1	phospholipase C1
BnaA07g38570D	chrA07_random	1708653	1709134	5.52053	47.5588	3.10683	0.000789005	5.43473	34.199	2.65367	0.0043817	AT1G67920.1	0
BnaCnng37300D	chrCnn_random	35688064	35689415	0.820372	48.2003	5.87662	1.07785e-09	2.85726	25.8435	3.17709	0.000305933	AT3G22840.1	Chlorophyll A-B binding family protein
BnaCnng37450D	chrCnn_random	35858065	35859168	66.2716	1371.08	4.37077	0.00184817	80.5616	1060.61	3.71866	0.0034042	AT2G15970.1	cold regulated 413 plasma membrane 1
BnaC06g41440D	chrC06_random	700202	700738	0.309335	16.4066	5.72896	0.00472591	0.631395	11.7001	4.21184	0.00529169	AT1G53170.1	ethylene response factor 8
BnaAnng41520D	chrAnn_random	47955646	47957422	13.3896	1.98068	-2.75705	0.00313284	10.3586	1.4413	-2.84539	0.00184417	AT5G10770.1	Eukaryotic aspartyl protease family protein
BnaC02g20100D	chrC02	16436367	16438007	7.62772	91.8176	3.58945	4.72688e-05	4.31055	26.1238	2.59942	0.00335608	AT1G70670.1	Caleosin-related family protein
BnaC05g23480D	chrC05	17579844	17581479	2.83736	38.8779	3.77633	1.98595e-05	2.6321	35.6856	3.76105	7.00797e-06	AT1G30500.2	nuclear factor Y, subunit A7
BnaC07g34010D	chrC07	36973813	36974752	283.019	8.81417	-5.00493	2.87032e-07	379.556	13.2295	-4.84249	5.01532e-07	0	0
BnaC07g33540D	chrC07	36722744	36724146	0.555484	8.16619	3.87785	0.000112914	0.240009	4.65535	4.27773	0.00120636	AT4G16190.1	Papain family cysteine protease
BnaC08g44820D	chrC08	37849659	37851160	1.55331	19.2904	3.63447	4.84851e-05	4.38705	45.161	3.36375	5.02233e-05	AT1G06570.1	phytoene desaturation 1
BnaC05g03430D	chrC05	1657189	1658096	26.0931	269.718	3.36971	0.000843058	37.2938	317.995	3.092	0.00159247	AT1G05340.1	0
BnaC05g04530D	chrC05	2231485	2233489	3.26507	20.3854	2.64235	0.00409324	2.89327	17.898	2.62903	0.00225543	AT1G06570.1	phytoene desaturation 1
BnaC05g04860D	chrC05	2373468	2375831	11.9477	78.9846	2.72484	0.00634321	15.1382	112.779	2.89723	0.00223783	AT1G07040.1	0
BnaC05g29680D	chrC05	28509649	28511854	0.871109	19.1823	4.46078	4.9534e-07	0.968887	19.4702	4.3288	2.43787e-07	AT3G22830.1	heat shock transcription factor A6B
BnaCnng02990D	chrCnn_random	2459354	2459545	4.00034	451.445	6.81828	0.000369648	12.4574	623.334	5.64493	3.44745e-07	AT5G03210.1	0
BnaCnng03290D	chrCnn_random	2629338	2631071	51.3999	0.677423	-6.24557	2.61177e-11	19.3507	0.709319	-4.76981	3.77203e-08	AT5G02760.1	Protein phosphatase 2C family protein
BnaCnng03920D	chrCnn_random	3018114	3019266	0.228726	33.22	7.18229	2.30357e-06	0.73133	28.3179	5.27505	2.16425e-08	AT5G01300.1	PEBP (phosphatidylethanolamine-binding protein) family protein
BnaCnng03960D	chrCnn_random	3024401	3026590	2.13465	30.9047	3.85576	1.24494e-05	1.62482	8.61444	2.40648	0.00805681	AT4G33070.1	Thiamine pyrophosphate dependent pyruvate decarboxylase family protein
BnaC03g70450D	chrC03	60118206	60118382	1939.87	280.343	-2.79069	0.0021202	2483.62	472.68	-2.39351	0.00672747	AT1G55330.1	arabinogalactan protein 21
BnaC09g11880D	chrC09	8306633	8307181	26.0414	3.10092	-3.07003	0.00169299	21.3749	1.20139	-4.15314	4.94995e-05	AT1G64160.1	Disease resistance-responsive (dirigent-like protein) family protein
BnaC03g69650D	chrC03	59439224	59442723	1.14238	9.73518	3.09116	0.000550177	0.952157	7.65619	3.00736	0.00045617	AT1G53470.1	mechanosensitive channel of small conductance-like 4
BnaA07g10350D	chrA07	9818997	9820254	4.37654	25.6077	2.54872	0.00577168	5.07419	25.8628	2.34963	0.00745146	AT1G22640.1	myb domain protein 3
BnaA07g10140D	chrA07	9669879	9675826	14.8715	1.19188	-3.64124	3.83619e-05	13.9136	0.751729	-4.21014	5.9077e-07	AT1G23090.1	sulfate transporter 91
BnaA07g10080D	chrA07	9608009	9609003	4.88822	0.28696	-4.09039	0.000970214	4.31381	0.463946	-3.21694	0.00434203	AT1G23205.1	Plant invertase/pectin methylesterase inhibitor superfamily protein
BnaA07g09680D	chrA07	9359620	9362836	9.73503	1.68314	-2.53203	0.00740026	16.0599	2.31983	-2.79137	0.00102731	AT1G27100.1	Actin cross-linking protein
BnaC09g32980D	chrC09	36236123	36238179	3.60966	21.5557	2.57813	0.00518553	5.13462	26.919	2.3903	0.0062964	AT5G57220.1	cytochrome P450, family 81, subfamily F, polypeptide 2
BnaC09g20370D	chrC09	17377299	17380466	8.1988	116.487	3.82861	0.000132035	15.2113	101.596	2.73963	0.00684807	AT5G47720.4	Thiolase family protein
BnaC09g20290D	chrC09	17343669	17345998	1.36179	8.97589	2.72055	0.00528245	1.17093	7.22995	2.62633	0.00660353	AT5G47560.1	tonoplast dicarboxylate transporter
BnaC06g05930D	chrC06	6453698	6454601	0.753143	144.687	7.58579	2.73589e-10	1.94694	68.9105	5.14544	1.40505e-08	AT1G52890.1	NAC domain containing protein 19
BnaC06g05920D	chrC06	6453054	6453624	0.853464	99.5133	6.86541	1.12199e-08	2.17586	59.3259	4.769	1.89442e-07	AT1G52890.1	NAC domain containing protein 19
BnaC06g05910D	chrC06	6450138	6452978	0.317166	130.425	8.68377	6.57251e-11	4.34643	161.01	5.21118	7.25186e-10	AT1G52890.1	NAC domain containing protein 19
BnaCnng38050D	chrCnn_random	36562559	36563880	8.90138	0.559201	-3.99259	6.20298e-05	38.2174	0.946241	-5.33588	8.01822e-10	AT3G23730.1	xyloglucan endotransglucosylase/hydrolase 16
BnaC03g72600D	chrC03_random	865862	870113	3.00346	34.1592	3.50758	0.000108754	4.19593	27.0443	2.68826	0.00211797	AT2G39800.4	delta1-pyrroline-5-carboxylate synthase 1
BnaAnng17910D	chrAnn_random	18849866	18850848	1.80622	243.942	7.07743	4.54594e-13	21.241	198.99	3.22778	0.000235257	AT1G01470.1	Late embryogenesis abundant protein
BnaA02g23670D	chrA02	16941238	16944515	0.122324	5.07152	5.37364	4.86884e-06	0.676971	7.5888	3.4867	7.03336e-05	AT3G47570.1	Leucine-rich repeat protein kinase family protein
BnaC09g41810D	chrC09	43651355	43653713	45.7749	3.67145	-3.64013	4.15416e-05	37.4114	2.47116	-3.92022	1.9108e-06	AT5G16030.1	0
BnaA09g46580D	chrA09	31616769	31618764	9.98366	1.24461	-3.00387	0.00119437	16.1968	1.935	-3.06531	0.000270318	AT1G13110.1	cytochrome P450, family 71 subfamily B, polypeptide 7
BnaA09g46240D	chrA09	31465348	31466660	5.58806	45.0017	3.00956	0.000818299	7.96426	75.12	3.23758	0.000137567	AT1G13470.1	Protein of unknown function (DUF1262)
BnaA06g13410D	chrA06	7052164	7053266	0.164413	75.4435	8.84193	1.25475e-06	6.85465	132.277	4.27034	2.34856e-07	AT1G75050.1	Pathogenesis-related thaumatin superfamily protein
BnaCnng39380D	chrCnn_random	38071255	38074323	16.3719	2.77856	-2.55881	0.00678258	22.0099	3.36952	-2.70754	0.00193163	AT1G33240.1	GT-2-like 1
BnaA04g28420D	chrA04_random	817532	818008	2.15409	86.5025	5.32759	2.84093e-08	6.65943	99.696	3.90406	3.70162e-06	AT2G28400.1	Protein of unknown function, DUF584
BnaA02g18700D	chrA02	11452379	11453377	29.2873	1.05893	-4.78959	1.17177e-07	28.4621	1.25424	-4.50415	1.30456e-07	AT1G78020.1	Protein of unknown function (DUF581)
BnaC09g36140D	chrC09	39462065	39465440	1.08017	41.048	5.24799	9.2655e-09	1.65281	16.3603	3.30721	0.000221839	AT5G22920.1	CHY-type/CTCHY-type/RING-type Zinc finger protein
BnaC09g36120D	chrC09	39443241	39445073	2.40285	0.180903	-3.73146	0.00383914	2.31452	0.245147	-3.23899	0.00825765	AT5G22940.1	FRA8 homolog
BnaC06g12160D	chrC06	14492750	14497614	8.88402	89.1692	3.32726	0.000921768	4.91186	60.3854	3.61986	2.42221e-05	AT5G37300.1	O-acyltransferase (WSD1-like) family protein
BnaA02g10950D	chrA02	5686965	5692238	0.479904	15.966	5.05612	3.83542e-08	1.46336	29.4426	4.33055	1.42319e-07	AT5G52390.1	PAR1 protein
BnaA02g10980D	chrA02	5706532	5708787	0.202866	193.578	9.89818	0	0.443868	107.865	7.92488	0	AT5G52300.1	CAP160 protein
BnaA08g07700D	chrA08	7609912	7611651	1.01663	45.2153	5.47494	4.60628e-09	0.83513	23.9316	4.84077	1.16799e-07	0	0
BnaA09g35730D	chrA09	26046039	26046841	3.83659	30.0613	2.97001	0.00101585	2.18788	17.5626	3.00491	0.000837971	AT3G56260.2	0
BnaC04g50970D	chrC04	48365181	48366411	4.30327	247.089	5.84346	4.75006e-09	2.72436	124.741	5.51687	1.89669e-10	AT2G46680.1	homeobox 7
BnaC04g50320D	chrC04	48055586	48059981	2.26195	13.1969	2.54456	0.00598963	3.06575	21.7105	2.82408	0.00085502	AT2G45550.1	cytochrome P450, family 76, subfamily C, polypeptide 4
BnaCnng40790D	chrCnn_random	39331200	39333450	88.1574	8.55741	-3.36483	0.000439979	56.1267	7.59155	-2.88622	0.000859976	AT5G23060.1	calcium sensing receptor
BnaC01g41900D	chrC01_random	1031717	1033282	3.17849	0.433828	-2.87314	0.00713976	4.4421	0.0566331	-6.29345	0.00181883	AT4G15740.1	Calcium-dependent lipid-binding (CaLB domain) family protein
BnaC04g56380D	chrC04_random	4059713	4062437	4.51322	0.635131	-2.82903	0.00447507	2.37592	0.295371	-3.00789	0.00527515	AT2G25440.1	receptor like protein 20
BnaA06g40430D	chrA06_random	2042942	2044816	12.2198	1.04666	-3.54536	0.000135397	9.07214	1.57148	-2.52932	0.00745264	AT5G46690.1	beta HLH protein 71
BnaC04g51120D	chrC04	48429250	48429837	0.63165	214.853	8.41001	2.52498e-10	0.317979	129.586	8.67076	1.38657e-06	AT2G47770.1	TSPO(outer membrane tryptophan-rich sensory protein)-related
BnaA05g31210D	chrA05	21561170	21562028	49.554	3.73461	-3.72997	2.34852e-05	161.429	21.5105	-2.90779	0.00241272	AT3G06070.1	0
BnaA05g31530D	chrA05	21769412	21770092	26.1476	1.99525	-3.71204	9.70456e-05	18.017	2.04996	-3.13569	0.00110018	AT3G05727.1	S locus-related glycoprotein 1 (SLR1) binding pollen coat protein family
BnaA05g31800D	chrA05	21900554	21905827	0.684064	15.8718	4.53619	7.66428e-07	1.5145	23.9404	3.98253	1.79466e-06	AT3G05400.1	Major facilitator superfamily protein
BnaA07g04670D	chrA07	5075673	5077138	4.26298	52.6041	3.62524	5.38873e-05	3.15282	35.2814	3.48419	9.40862e-05	AT2G04240.2	RING/U-box superfamily protein
BnaC06g02750D	chrC06	3533975	3534940	1.35843	50.5442	5.21753	1.08966e-08	0.941514	21.8049	4.53353	4.25313e-07	AT1G49660.1	carboxyesterase 5
BnaC07g50020D	chrC07_random	2364661	2370498	7.11464	0.653418	-3.44471	0.000161629	6.93288	0.374285	-4.21125	1.64014e-06	AT4G15233.2	ABC-2 and Plant PDR ABC-type transporter family protein
BnaC07g50030D	chrC07_random	2370692	2372471	4.84423	0.440122	-3.46029	0.00158016	3.83569	0.12316	-4.96088	0.00766391	AT4G15236.1	ABC-2 and Plant PDR ABC-type transporter family protein
BnaC01g41180D	chrC01_random	372084	373342	1.60614	9.87307	2.6199	0.00712292	1.50596	10.251	2.767	0.00262095	AT4G21440.1	MYB-like 102
BnaAnng19060D	chrAnn_random	20320925	20323901	2.91864	0.474506	-2.6208	0.00916203	3.43949	0.313033	-3.45781	0.000209333	AT3G23750.1	Leucine-rich repeat protein kinase family protein
BnaC01g44590D	chrC01_random	4075916	4077514	63.9542	9.53638	-2.74552	0.00477032	47.009	4.41225	-3.41335	0.000419419	AT3G16250.1	NDH-dependent cyclic electron flow 1
BnaA10g28720D	chrA10_random	1168899	1171842	12.2475	1.27418	-3.26484	0.000219778	12.8897	1.36733	-3.23678	9.7611e-05	AT5G54380.1	protein kinase family protein
BnaA01g06600D	chrA01	3053044	3053792	8.29924	95.4328	3.52343	7.28408e-05	5.28424	50.9688	3.26985	9.24719e-05	AT4G30460.1	glycine-rich protein
BnaC03g66470D	chrC03	56262777	56263205	4.19275	53.8526	3.68305	8.03896e-05	6.68192	136.792	4.35557	1.79242e-07	0	0
BnaC03g66380D	chrC03	56208650	56217247	45.127	6.22224	-2.85849	0.00283582	63.3775	4.38354	-3.8538	6.58177e-06	AT4G33790.1	Jojoba acyl CoA reductase-related male sterility protein
BnaC07g12710D	chrC07	18335172	18339622	19.8944	3.2674	-2.60615	0.00607719	19.1958	3.53078	-2.44273	0.00593278	AT1G27100.1	Actin cross-linking protein
BnaCnng42980D	chrCnn_random	42140351	42141029	7.95833	605.569	6.24968	9.86183e-10	2.67541	287.097	6.74563	0	AT5G59310.1	lipid transfer protein 4
BnaCnng42990D	chrCnn_random	42145064	42145900	10.744	632.709	5.87994	5.33002e-08	4.89602	383.098	6.28996	1.20109e-11	AT5G59310.1	lipid transfer protein 4
BnaUnng00890D	chrUnn_random	995571	996535	58.4129	2.93743	-4.31366	1.11454e-06	43.1787	2.8989	-3.89674	3.69936e-06	AT1G66100.1	Plant thionin
BnaC07g49990D	chrC07_random	2337598	2338839	0.741821	10.1151	3.76929	8.97158e-05	0.735697	6.53314	3.15059	0.00142349	AT3G50760.1	galacturonosyltransferase-like 2
BnaCnng05580D	chrCnn_random	5260184	5263769	22.2537	3.02483	-2.87912	0.00145262	30.8735	2.53782	-3.60471	1.19777e-05	AT3G01500.2	carbonic anhydrase 1
BnaC06g26730D	chrC06	28295992	28296257	15.4625	217.667	3.81528	2.9695e-05	6.21772	49.2804	2.98656	0.00716641	AT2G14247.1	Expressed protein
BnaA02g25610D	chrA02	18785947	18788278	3.42908	23.3231	2.76586	0.00230841	5.93012	44.2749	2.90036	0.000645593	AT5G47650.1	nudix hydrolase homolog 2
BnaC07g32190D	chrC07	35977916	35980922	57.9823	4.95323	-3.54917	0.000110787	56.2147	7.48269	-2.90932	0.00100564	AT3G51330.1	Eukaryotic aspartyl protease family protein
BnaA06g25530D	chrA06	17668198	17669114	1.63568	63.6501	5.2822	1.22873e-08	2.04439	16.3729	3.00157	0.00253248	AT2G17850.1	Rhodanese/Cell cycle control phosphatase superfamily protein
BnaA06g25320D	chrA06	17485814	17487715	21.9135	0.223578	-6.6149	3.68159e-10	11.9663	0.518706	-4.52792	3.56737e-07	AT2G18300.2	basic helix-loop-helix (bHLH) DNA-binding superfamily protein
BnaA06g25130D	chrA06	17367533	17368637	3.79126	40.0156	3.39981	0.000127641	9.31702	71.5494	2.941	0.000465121	AT2G18680.1	0
BnaC01g19550D	chrC01	13521227	13523010	1.67577	21.003	3.6477	3.91243e-05	3.4397	18.66	2.43959	0.00527008	AT4G27410.2	NAC (No Apical Meristem) domain transcriptional regulator superfamily protein
BnaC01g19640D	chrC01	13654040	13655955	6.67973	83.7778	3.64871	5.80614e-05	4.98918	55.8806	3.48547	2.49133e-05	AT4G27450.1	Aluminium induced protein with YGL and LRDR motifs
BnaC04g52770D	chrC04_random	527130	529058	26.2427	3.43243	-2.93461	0.00109006	27.2593	3.50238	-2.96034	0.000408257	AT2G42380.2	Basic-leucine zipper (bZIP) transcription factor family protein
BnaCnng44070D	chrCnn_random	43226283	43227704	25.3097	1.97953	-3.67647	3.2851e-05	21.1945	2.4189	-3.13127	0.000238046	AT2G41940.1	zinc finger protein 8
BnaCnng44320D	chrCnn_random	43384275	43384918	0.184699	152.037	9.68503	9.082e-08	0.494329	77.711	7.29651	4.95136e-10	AT5G06760.1	Late Embryogenesis Abundant 4-5	BnLEA4
BnaA03g57000D	chrA03_random	955451	956086	8.03357	45.0978	2.48894	0.00895262	4.85919	42.4297	3.12629	0.000404233	AT5G50240.1	protein-l-isoaspartate methyltransferase 2
BnaAnng19580D	chrAnn_random	21178167	21179016	44.4389	348.725	2.97219	0.00592984	33.0698	190.456	2.52587	0.00616815	AT1G05340.1	0
BnaCnng44540D	chrCnn_random	43673817	43674790	0.250993	3.41275	3.76522	0.0079541	1.28002	8.59692	2.74765	0.0049072	AT3G24310.1	myb domain protein 305
BnaCnng44550D	chrCnn_random	43697264	43698415	1.5096	21.556	3.83585	2.88528e-05	1.28619	9.22752	2.84284	0.00349018	AT3G04530.1	phosphoenolpyruvate carboxylase kinase 2
BnaCnng44800D	chrCnn_random	43925407	43926015	25.9023	1.38589	-4.2242	8.01236e-06	22.5194	1.5948	-3.81972	3.11878e-05	AT3G04320.1	Kunitz family trypsin and protease inhibitor protein
BnaCnng45270D	chrCnn_random	44348468	44350782	1.43844	12.1634	3.07997	0.00063331	2.25904	12.9475	2.51889	0.00376447	AT1G23330.1	alpha/beta-Hydrolases superfamily protein
BnaC05g49400D	chrC05_random	276307	277113	802.366	72.1259	-3.47567	0.00830117	841.329	64.6211	-3.70259	0.00181803	AT1G12090.1	extensin-like protein
BnaA06g13950D	chrA06	7401962	7403317	9.75394	0.859771	-3.50396	0.000325757	6.32204	0.990936	-2.67353	0.00988787	AT1G19770.1	purine permease 14
BnaA01g19110D	chrA01	10617211	10618297	4.75358	47.3817	3.31724	0.000210747	12.6639	73.9231	2.5453	0.00312897	AT4G14690.1	Chlorophyll A-B binding family protein
BnaCnng45430D	chrCnn_random	44483706	44487129	7.03582	1.07707	-2.7076	0.00451152	8.53953	0.92688	-3.2037	0.000235501	AT3G17700.1	cyclic nucleotide-binding transporter 1
BnaA05g35230D	chrA05_random	667933	668941	32.2154	3.54761	-3.18283	0.00032157	19.1879	3.31398	-2.53356	0.0042494	AT2G32100.1	ovate family protein 16
BnaA03g48570D	chrA03	24911781	24913426	1.55388	65.4679	5.39684	2.33155e-09	4.46214	49.2629	3.46469	2.72275e-05	AT4G27410.2	NAC (No Apical Meristem) domain transcriptional regulator superfamily protein
BnaC05g29040D	chrC05	27751058	27753443	78.3067	10.2183	-2.93798	0.00262913	60.1043	5.05841	-3.57071	1.8689e-05	AT1G32080.1	membrane protein, putative
BnaC05g29010D	chrC05	27659945	27661293	0.366377	13.2246	5.17375	7.51293e-06	1.90147	11.0216	2.53514	0.00944474	AT1G32100.1	pinoresinol reductase 1
BnaC01g40250D	chrC01	38577535	38579275	5.30056	39.7484	2.90668	0.00144877	7.86151	82.893	3.39837	0.000101892	AT3G04070.1	NAC domain containing protein 47
BnaC05g09490D	chrC05	5130395	5131332	2.18444	22.6632	3.37502	0.000229176	2.443	16.7573	2.77806	0.00228579	AT1G12320.1	Protein of unknown function (DUF1442)
BnaC05g37670D	chrC05	36601942	36603206	0.107017	228.837	11.0623	3.38032e-12	0.285598	185.825	9.34574	0	AT3G15670.1	Late embryogenesis abundant protein (LEA) family protein	BnECP63
BnaC05g37530D	chrC05	36491405	36492361	2.64149	28.5362	3.43337	0.00011503	1.60821	9.38657	2.54514	0.00995593	AT3G15760.1	0
BnaC05g37460D	chrC05	36468815	36471331	166.371	17.7985	-3.22458	0.00222135	129.17	12.2282	-3.40099	0.000164143	AT3G15850.1	fatty acid desaturase 5
BnaC05g37160D	chrC05	36274289	36275936	69.4442	3.98204	-4.12427	2.41315e-06	125.168	7.28482	-4.10283	8.91157e-07	AT3G16240.1	delta tonoplast integral protein
BnaC05g36960D	chrC05	36170748	36171770	4.47386	31.9554	2.83647	0.00532709	1.51667	17.6152	3.53783	0.00304962	AT3G16360.2	HPT phosphotransmitter 4
BnaA09g09600D	chrA09	4806271	4808292	38.5087	0.0281716	-10.4167	6.35709e-05	17.917	0.0818439	-7.77424	3.36832e-07	AT2G18300.2	basic helix-loop-helix (bHLH) DNA-binding superfamily protein
BnaA04g24790D	chrA04	18040335	18042612	8.9481	0.176371	-5.6649	9.08603e-08	8.01386	0.931434	-3.10497	0.000457494	AT2G43050.1	Plant invertase/pectin methylesterase inhibitor superfamily
BnaA04g24850D	chrA04	18075055	18078859	17.0613	1.13002	-3.91631	2.61508e-05	19.3381	0.979486	-4.30328	1.34867e-06	AT2G43140.2	basic helix-loop-helix (bHLH) DNA-binding superfamily protein
BnaA04g25110D	chrA04	18201925	18205255	1.89484	11.0219	2.54023	0.00593786	1.79632	10.7681	2.58365	0.00270113	AT2G43500.2	Plant regulator RWP-RK family protein
BnaA04g25390D	chrA04	18276096	18278693	160.946	12.1187	-3.73127	0.000264462	115.696	17.395	-2.73359	0.00493481	AT2G43750.2	O-acetylserine (thiol) lyase B
BnaA04g16280D	chrA04	13290198	13291806	3.08451	0.267779	-3.52593	0.00750723	7.28243	0.884802	-3.04099	0.00175521	AT2G28160.1	FER-like regulator of iron uptake
BnaA04g15750D	chrA04	13001959	13008283	2.63795	97.3465	5.20564	1.03829e-08	4.83378	156.943	5.02095	1.52566e-08	AT3G57020.1	Calcium-dependent phosphotriesterase superfamily protein
BnaC03g73930D	chrC03_random	1920760	1921566	3.37961	21.2351	2.65152	0.00532982	6.26091	32.0967	2.35798	0.00761667	AT3G19580.2	zinc-finger protein 2
BnaC05g49640D	chrC05_random	428244	429597	0.304779	5.81841	4.25479	0.00279558	0.782606	21.5949	4.78626	2.43014e-07	AT1G14540.1	Peroxidase superfamily protein
BnaA02g33270D	chrA02	23800164	23801220	5.54265	42.3186	2.93265	0.00127516	15.0196	102.341	2.76847	0.00123534	AT5G62180.1	carboxyesterase 20
BnaA02g33410D	chrA02	23963443	23964973	4.83943	34.885	2.8497	0.00157839	7.34865	39.5781	2.42915	0.00548647	AT5G62470.2	myb domain protein 96
BnaA03g58070D	chrA03_random	1483070	1486015	3.93828	149.004	5.24164	1.11149e-08	12.7164	87.9096	2.78933	0.00138806	AT4G17030.1	expansin-like B1
BnaA10g28780D	chrA10_random	1246991	1248976	5.1861	54.971	3.40595	0.00012788	7.01252	43.4028	2.62978	0.00227892	AT1G45249.3	abscisic acid responsive elements-binding factor 2
BnaCnng47750D	chrCnn_random	47057256	47057926	42.6634	5.01851	-3.08767	0.000803805	34.7838	5.64558	-2.62322	0.00395992	AT4G00165.2	Bifunctional inhibitor/lipid-transfer protein/seed storage 2S albumin superfamily protein
BnaCnng47880D	chrCnn_random	47146195	47147663	9.77129	58.3145	2.57723	0.00654674	8.52968	42.0041	2.29997	0.0094976	AT5G39890.1	Protein of unknown function (DUF1637)
BnaC03g74840D	chrC03_random	2876942	2879134	40.0403	0.0963069	-8.6996	3.94014e-08	23.2635	1.01836	-4.51374	9.55971e-08	AT5G63180.1	Pectin lyase-like superfamily protein
BnaAnng20780D	chrAnn_random	22949196	22949697	0.952067	18.6782	4.29415	0.000411541	2.98126	37.2497	3.64324	7.70353e-05	AT4G02360.1	Protein of unknown function, DUF538
BnaC04g24610D	chrC04	25582287	25583967	2.73229	18.3985	2.7514	0.00281786	4.25838	24.4119	2.51921	0.00360369	AT3G57010.1	Calcium-dependent phosphotriesterase superfamily protein
BnaA08g26070D	chrA08	17772727	17775419	10.4872	1.67618	-2.64539	0.00588191	7.92916	1.13279	-2.80728	0.00281393	AT1G09932.1	Phosphoglycerate mutase family protein
BnaA08g26170D	chrA08	17805469	17806975	7.79373	0.205982	-5.24173	1.04981e-06	43.444	1.57862	-4.78242	9.23993e-09	AT1G09750.1	Eukaryotic aspartyl protease family protein
BnaA02g34220D	chrA02	24440829	24441668	0.741577	58.0385	6.29027	1.47652e-10	1.86275	34.4108	4.20735	1.24453e-06	AT5G64430.1	Octicosapeptide/Phox/Bem1p family protein
BnaA02g34210D	chrA02	24440020	24440769	0.522742	33.1697	5.98762	2.68197e-09	0.863697	24.5705	4.83026	9.04413e-08	AT5G64430.1	Octicosapeptide/Phox/Bem1p family protein
BnaCnng48060D	chrCnn_random	47350138	47352812	12.7545	0.632704	-4.33333	0.000116619	10.5168	0.77721	-3.75824	0.000491495	AT3G50560.1	NAD(P)-binding Rossmann-fold superfamily protein
BnaAnng20970D	chrAnn_random	23296024	23296849	1.62051	20.3439	3.65008	0.000103042	2.66432	24.8574	3.22184	0.000233686	AT1G68570.1	Major facilitator superfamily protein
BnaA07g37560D	chrA07_random	1184317	1185790	0.911491	6.9408	2.9288	0.00385867	1.36002	10.3081	2.92207	0.00154277	AT5G38100.1	S-adenosyl-L-methionine-dependent methyltransferases superfamily protein
BnaA05g17150D	chrA05	11902464	11903513	0.0665649	60.6046	9.83045	0.000183158	0.418362	17.9105	5.41991	6.42696e-07	AT3G22490.1	Seed maturation protein
BnaA05g16880D	chrA05	11618772	11620931	0.959244	9.24647	3.26893	0.000378879	0.705552	10.1155	3.84167	1.19894e-05	AT3G22830.1	heat shock transcription factor A6B
BnaA05g12340D	chrA05	7131880	7136231	19.989	0.943675	-4.40477	1.05027e-06	24.0908	1.44036	-4.06398	1.17757e-06	AT2G30010.1	TRICHOME BIREFRINGENCE-LIKE 45
BnaA03g46070D	chrA03	23563598	23566110	10.1946	0.17578	-5.85789	3.70863e-06	28.7246	0.212206	-7.08068	5.5577e-10	AT4G23590.1	Tyrosine transaminase family protein
BnaA03g46170D	chrA03	23636751	23637612	3.96536	116.897	4.88164	3.86016e-08	8.53003	55.6026	2.70453	0.00145149	AT4G23680.1	Polyketide cyclase/dehydrase and lipid transport superfamily protein
BnaA03g46240D	chrA03	23700255	23701187	4.8721	0.625762	-2.96086	0.00829995	9.76559	0.212823	-5.51998	0.000192418	AT4G23750.2	cytokinin response factor 2
BnaA03g46290D	chrA03	23729934	23732950	29.4859	0.723621	-5.34865	3.30288e-09	23.992	1.02107	-4.5544	4.36369e-08	AT4G23820.1	Pectin lyase-like superfamily protein
BnaA03g47030D	chrA03	24122335	24123580	1.42322	65.7349	5.52943	1.43142e-09	2.0092	19.7668	3.29839	0.000251852	AT4G24960.1	HVA22 homologue D
BnaA03g47100D	chrA03	24156506	24157688	55.5875	5.50635	-3.33559	0.000163997	131.242	14.0599	-3.22257	0.000155073	AT4G25050.1	acyl carrier protein 4
BnaA03g47250D	chrA03	24215056	24216041	129.251	4.57344	-4.82075	1.232e-07	105.415	6.15818	-4.09743	1.00095e-06	AT4G25260.1	Plant invertase/pectin methylesterase inhibitor superfamily protein
BnaC06g23330D	chrC06	25235126	25236544	0.646469	8.77331	3.76247	0.000120415	0.975515	18.2853	4.22838	1.07078e-06	AT1G73880.1	UDP-glucosyl transferase 89B1
BnaC06g23690D	chrC06	25478240	25478848	4.41413	59.544	3.75376	2.84122e-05	15.2249	237.629	3.9642	2.20846e-06	AT1G73260.1	kunitz trypsin inhibitor 1
BnaC06g23880D	chrC06	25615897	25619166	8.38008	0.80055	-3.3879	0.000199664	14.0232	1.46095	-3.26284	9.15495e-05	AT1G72970.1	Glucose-methanol-choline (GMC) oxidoreductase family protein
BnaC06g24160D	chrC06	25958708	25959641	619.437	1.02317	-9.24176	0	468.607	3.59471	-7.02636	1.89969e-12	AT1G72610.1	germin-like protein 1
BnaA03g00330D	chrA03	116082	117826	2.33426	14.363	2.62131	0.00609833	4.99245	26.488	2.40752	0.00602899	AT5G01520.1	RING/U-box superfamily protein
BnaA03g00600D	chrA03	278108	279659	15.7732	0.194979	-6.33801	1.47857e-08	11.5049	0.752827	-3.93378	6.99817e-06	AT5G02760.1	Protein phosphatase 2C family protein
BnaA03g00750D	chrA03	320948	321692	27.9211	0.678442	-5.36299	2.83402e-06	106.529	4.44756	-4.58208	3.50964e-08	AT5G03120.1	0
BnaA03g00790D	chrA03	340211	340507	13.6776	128.839	3.23568	0.000608147	2.04236	70.2976	5.10517	0.000266369	AT5G03210.1	0
BnaA03g01200D	chrA03	566689	570849	1.71155	0.19052	-3.16728	0.00829079	3.67112	0.152701	-4.58743	0.000145641	AT5G04310.1	Pectin lyase-like superfamily protein
BnaA09g39440D	chrA09	27942827	27944155	4.07086	0.397976	-3.35458	0.0039741	3.70192	0.26139	-3.824	0.00772936	AT2G25410.1	RING/U-box superfamily protein
BnaA09g39690D	chrA09	28092394	28095304	3.95399	0.35129	-3.49257	0.00093709	4.64582	0.766648	-2.5993	0.00942418	AT3G62110.1	Pectin lyase-like superfamily protein
BnaA09g40350D	chrA09	28346482	28346877	1.57215	23.1592	3.88078	0.000411577	3.31126	29.4697	3.15378	0.00140809	AT3G62990.1	0
BnaC06g31340D	chrC06	31894158	31896625	17.1016	1.564	-3.45082	9.32319e-05	19.9288	1.34515	-3.88902	2.2891e-06	AT1G70280.2	NHL domain-containing protein
BnaC06g31330D	chrC06	31878574	31884042	73.8363	0.323267	-7.83546	0	121.347	10.9778	-3.46648	0.00019511	AT1G70260.1	nodulin MtN21 /EamA-like transporter family protein
BnaC06g31170D	chrC06	31806520	31809202	39.9426	4.53049	-3.14019	0.000510555	36.1059	5.1733	-2.80308	0.00102342	AT1G24180.1	Thiamin diphosphate-binding fold (THDP-binding) superfamily protein
BnaC06g13030D	chrC06	15834032	15835048	1.97722	18.5697	3.23141	0.000428111	0.89514	46.7792	5.70761	9.20208e-11	AT5G39110.1	RmlC-like cupins superfamily protein
BnaC06g13160D	chrC06	15922441	15924201	0.249161	3.11476	3.64397	0.00117522	0.85258	5.27547	2.62939	0.00719467	AT5G40720.1	Domain of unknown function (DUF23)
BnaC06g13220D	chrC06	16003851	16007547	4.36235	27.2797	2.64465	0.0039508	2.69186	44.0824	4.03353	9.28576e-07	AT5G40780.2	lysine histidine transporter 1
BnaA05g09030D	chrA05	4958949	4961816	0.322121	11.2837	5.13049	9.24768e-08	0.189638	3.0751	4.01931	0.00105647	AT1G30620.2	NAD(P)-binding Rossmann-fold superfamily protein
BnaA05g08660D	chrA05	4808867	4809762	0.727682	41.9382	5.84881	1.55835e-09	0.217573	24.0571	6.78882	6.81783e-06	AT3G63060.1	EID1-like 3
BnaA04g16780D	chrA04	13718119	13720525	66.1859	2.22628	-4.89381	3.39487e-08	63.7483	5.45067	-3.54788	1.83117e-05	AT2G28950.1	expansin A6
BnaC02g45160D	chrC02_random	902115	903109	0.873626	2142.79	11.2602	7.37147e-11	4.75348	1070.62	7.81525	5.3264e-09	AT5G66400.1	Dehydrin family protein
BnaA03g55670D	chrA03_random	368052	368922	0.388129	279.591	9.49257	0	0.865207	110.628	6.99846	0	AT5G06760.1	Late Embryogenesis Abundant 4-5	BnLEA4
BnaC04g45010D	chrC04	44857308	44857991	16.7093	233.979	3.80766	6.68932e-05	18.6031	92.6891	2.31686	0.00971258	AT2G35980.1	Late embryogenesis abundant (LEA) hydroxyproline-rich glycoprotein family
BnaA01g17170D	chrA01	9032924	9034667	1.00203	19.5027	4.28268	1.80011e-06	2.37666	33.9653	3.83706	2.55739e-06	AT4G16563.1	Eukaryotic aspartyl protease family protein
BnaC02g17410D	chrC02	12942657	12943621	58.4129	2.93743	-4.31366	1.11454e-06	43.1787	2.8989	-3.89674	3.69936e-06	AT1G66100.1	Plant thionin
BnaC02g17500D	chrC02	13089912	13091749	5.10695	0.314456	-4.02153	6.78299e-05	3.72638	0.114826	-5.02026	0.000567662	AT1G67750.1	Pectate lyase family protein
BnaC03g15510D	chrC03	7758271	7760770	0.162204	78.7448	8.92323	0	0.1899	31.1458	7.35766	0	AT5G52300.1	CAP160 protein
BnaC03g15660D	chrC03	7860861	7863002	12.4835	2.08894	-2.57918	0.00643082	8.85772	1.22222	-2.85743	0.0019057	AT5G52100.1	Dihydrodipicolinate reductase, bacterial/plant
BnaA02g07110D	chrA02	3386663	3387527	31.9694	1007.44	4.97785	0.000139546	31.2619	824.467	4.72098	4.90301e-05	AT5G59310.1	lipid transfer protein 4
BnaA02g07120D	chrA02	3392425	3393327	2.36329	270.982	6.84126	8.27784e-12	18.1691	573.431	4.98006	2.8198e-06	AT5G59310.1	lipid transfer protein 4
BnaC08g02430D	chrC08	1849150	1851133	83.5441	0.335588	-7.9597	0	104.675	0.846978	-6.94937	0	AT1G08090.1	nitrate transporter 2:1
BnaA03g57280D	chrA03_random	1075701	1076991	11.854	274.381	4.53274	1.95322e-06	30.1007	212.435	2.81916	0.00272166	AT1G56220.3	Dormancy/auxin associated family protein
BnaAnng22270D	chrAnn_random	24946206	24947567	0.949857	7.00927	2.88348	0.00780448	0.206131	12.9306	5.97109	0.000133267	AT1G14540.1	Peroxidase superfamily protein
BnaC06g07230D	chrC06	7816456	7816959	81.2053	6.3301	-3.68127	3.89964e-05	93.9367	5.57203	-4.07541	1.3074e-06	AT1G55330.1	arabinogalactan protein 21
BnaC04g08280D	chrC04	6205095	6206738	0.953545	32.8357	5.10582	1.72975e-08	0.584236	4.7672	3.02852	0.00321187	AT2G36970.1	UDP-Glycosyltransferase superfamily protein
BnaC01g36910D	chrC01	36059468	36061576	2.13591	130.108	5.92872	1.14418e-08	1.63672	81.7348	5.64207	2.58664e-10	AT3G14440.1	nine-cis-epoxycarotenoid dioxygenase 3
BnaC01g37020D	chrC01	36180539	36184246	41.3906	2.17616	-4.24945	1.70393e-06	28.0381	2.9962	-3.22618	0.000103265	AT3G14310.1	pectin methylesterase 3
BnaCnng51140D	chrCnn_random	50646670	50647497	15.2685	0.219163	-6.12242	6.24114e-06	4.91524	0.278243	-4.14284	0.00271887	AT2G36050.1	ovate family protein 15
BnaCnng51360D	chrCnn_random	50835782	50836411	0.656803	70.8985	6.75415	1.32451e-09	0.484473	43.3749	6.4843	7.99887e-07	AT3G13130.1	0
BnaC05g50350D	chrC05_random	1077053	1079628	9.30958	1.48999	-2.64341	0.00409851	18.327	2.17285	-3.07631	0.000233344	AT1G22530.1	PATELLIN 2
BnaAnng22580D	chrAnn_random	25352033	25354257	1.93391	23.4807	3.60189	4.52119e-05	2.75607	15.6933	2.50947	0.00427842	AT3G57680.1	Peptidase S41 family protein
BnaC02g26290D	chrC02	23724089	23724904	1.94271	28.8459	3.89222	2.45413e-05	1.30246	22.169	4.08924	1.00945e-05	0	0
BnaC06g29950D	chrC06	30770969	30773701	2.82247	0.379058	-2.89647	0.00697755	3.9732	0.416293	-3.25463	0.000854107	AT1G69040.2	ACT domain repeat 4
BnaC08g19610D	chrC08	22457691	22458642	5.66391	67.8499	3.58248	4.37558e-05	7.92561	52.5606	2.72939	0.00127574	AT1G21000.2	PLATZ transcription factor family protein
BnaC08g19690D	chrC08	22539023	22540323	3.97069	40.9234	3.36546	0.000135906	9.34484	77.1593	3.0456	0.000361593	AT1G21130.1	O-methyltransferase family protein
BnaC04g29380D	chrC04	30913531	30917391	1.97746	13.0037	2.7172	0.00320908	2.0501	17.8266	3.12027	0.000202383	AT4G12910.1	serine carboxypeptidase-like 20
BnaA09g45400D	chrA09	31020260	31021516	6.04859	39.2883	2.69943	0.00298604	10.9242	70.9704	2.69969	0.00177205	AT1G14860.1	nudix hydrolase homolog 18
BnaAnng22640D	chrAnn_random	25434515	25435770	221.895	12.1172	-4.19475	1.06118e-05	84.4844	11.4955	-2.87762	0.000759888	AT2G36830.1	gamma tonoplast intrinsic protein
BnaC09g54320D	chrC09_random	4140963	4142787	0.54406	5.2856	3.28023	0.00514777	0.433242	9.07119	4.38804	0.000221839	AT5G18290.2	Aquaporin-like superfamily protein
BnaCnng52400D	chrCnn_random	51902800	51904881	24.2057	0.851743	-4.82878	1.46943e-07	19.5393	2.61118	-2.90361	0.000727563	AT4G38730.1	Protein of unknown function (DUF803)
BnaC03g27690D	chrC03	16148742	16150073	8.96986	58.6681	2.70942	0.00328832	8.82324	45.3799	2.36267	0.00719467	AT5G50240.1	protein-l-isoaspartate methyltransferase 2
BnaC03g62640D	chrC03	51761205	51761969	5.44199	40.5838	2.8987	0.00128516	7.80456	81.8015	3.38974	4.75942e-05	0	0
BnaA02g28730D	chrA02	21115625	21116458	0.212579	44.6928	7.7159	5.22348e-09	0.055194	24.0349	8.7664	0.00107494	AT3G27250.1	0
BnaA01g24500D	chrA01	16886857	16888140	11.3369	1.85069	-2.61488	0.0091206	10.6117	1.82957	-2.53608	0.00971299	AT3G22800.1	Leucine-rich repeat (LRR) family protein
BnaA01g24590D	chrA01	16962306	16963265	2.23399	14.52	2.70035	0.00771231	2.74777	18.1722	2.7254	0.0037631	AT3G22620.1	Bifunctional inhibitor/lipid-transfer protein/seed storage 2S albumin superfamily protein
BnaA01g14030D	chrA01	7126386	7130041	2.64712	0.290111	-3.18975	0.00721083	6.47068	0.757525	-3.09455	0.00114492	AT4G24670.2	tryptophan aminotransferase related 2
BnaA01g14400D	chrA01	7285230	7286538	171.078	11.5792	-3.88504	2.07634e-05	181.947	10.2258	-4.15323	8.23569e-07	AT4G25050.1	acyl carrier protein 4
BnaA09g11420D	chrA09	5883679	5884227	50.1265	8.87089	-2.49842	0.00807947	38.4333	3.17128	-3.59922	6.47962e-05	AT1G64160.1	Disease resistance-responsive (dirigent-like protein) family protein
BnaC01g21790D	chrC01	15250819	15253176	0.921347	8.11295	3.13841	0.00260375	1.4077	8.92792	2.66498	0.0078053	AT4G16380.1	Heavy metal transport/detoxification superfamily protein
BnaC01g21620D	chrC01	15163450	15164585	1.71072	17.6035	3.36319	0.000648282	2.37194	21.2781	3.16523	0.000600772	AT4G16442.1	Uncharacterised protein family (UPF0497)
BnaC08g41800D	chrC08	36237023	36237743	246.607	10.7765	-4.51626	5.32972e-07	132.572	2.98613	-5.47236	1.58068e-10	AT1G11850.4	0
BnaA09g41120D	chrA09	28763863	28766228	16.8714	2.27258	-2.89218	0.0027987	13.1777	0.987571	-3.73807	0.000100982	AT5G50375.1	cyclopropyl isomerase
BnaA01g27570D	chrA01	19277301	19278558	11.3472	74.3025	2.71108	0.00482673	7.61937	52.9572	2.79708	0.00102206	AT3G16770.1	ethylene-responsive element binding protein
BnaA06g11320D	chrA06	5907031	5907883	1.47898	50.6225	5.0971	2.013e-08	2.19078	56.7232	4.69442	2.70301e-08	AT1G16850.1	0
BnaA01g08120D	chrA01	3845659	3848204	35.5507	3.38195	-3.39395	0.00011815	32.8084	2.64796	-3.63111	1.00945e-05	AT4G28780.1	GDSL-like Lipase/Acylhydrolase superfamily protein
BnaA01g08030D	chrA01	3797048	3798559	4.88381	0.463264	-3.3981	0.00233399	4.83617	0.155067	-4.9629	0.00410046	AT4G28850.1	xyloglucan endotransglucosylase/hydrolase 26
BnaC03g59260D	chrC03	48568685	48571688	29.0716	0.866651	-5.06801	1.89715e-08	42.5212	2.80336	-3.92295	1.60473e-06	AT1G29660.1	GDSL-like Lipase/Acylhydrolase superfamily protein
BnaA03g19810D	chrA03	9402951	9405050	7.35473	0.39417	-4.22178	0.000196372	9.77778	0.800237	-3.61101	0.000202431	AT2G42380.2	Basic-leucine zipper (bZIP) transcription factor family protein
BnaA03g19730D	chrA03	9352057	9352875	16.6739	1.09251	-3.93187	7.00496e-05	19.1478	1.69233	-3.50009	0.000158313	AT2G42060.1	Cysteine/Histidine-rich C1 domain family protein
BnaA03g19490D	chrA03	9220484	9221883	14.9066	1.52845	-3.28581	0.000558607	13.6603	2.26577	-2.59192	0.00585186	AT2G41480.1	Peroxidase superfamily protein
BnaC03g62140D	chrC03	51401727	51402284	40.8094	4.39701	-3.21431	0.000452239	45.4319	2.42747	-4.22618	1.43344e-06	AT4G23690.1	Disease resistance-responsive (dirigent-like protein) family protein
BnaA05g16460D	chrA05	11165713	11168018	49.6042	5.56132	-3.15696	0.000465482	33.7826	3.9575	-3.09362	0.000196399	AT1G32080.1	membrane protein, putative
BnaA05g16430D	chrA05	11130039	11131679	4.54976	84.4534	4.21429	2.40462e-06	6.60298	81.2426	3.62105	1.57609e-05	AT1G32100.1	pinoresinol reductase 1
BnaC07g51030D	chrC07_random	2832419	2832796	17.0898	129.489	2.92162	0.00137756	38.9094	387.483	3.31594	6.67377e-05	0	0
BnaC01g21280D	chrC01	14852712	14854399	10.2998	168.321	4.03053	2.85749e-05	27.1342	191.447	2.81876	0.00534112	AT4G17030.1	expansin-like B1
BnaC02g09540D	chrC02	5272708	5275978	0.468052	4.00331	3.09645	0.0033677	1.64292	14.3615	3.12787	0.000250194	AT5G22500.1	fatty acid reductase 1
BnaC09g37560D	chrC09	40789886	40791731	0.579343	12.2797	4.40571	2.85749e-05	2.50009	17.4872	2.80625	0.00216445	AT5G20230.1	blue-copper-binding protein
BnaC09g37740D	chrC09	40885555	40887387	13.926	0.96963	-3.8442	5.61494e-05	7.10823	0.73337	-3.27688	0.00122849	AT5G19890.1	Peroxidase superfamily protein
BnaA07g01050D	chrA07	732194	733567	0.3372	16.6868	5.62896	1.12235e-07	1.17038	31.8449	4.76601	2.42754e-08	AT2G01820.1	Leucine-rich repeat protein kinase family protein
BnaA07g00960D	chrA07	665281	666499	4.32135	57.879	3.74348	2.26445e-05	7.43894	47.1431	2.66388	0.0017653	AT2G19810.1	CCCH-type zinc finger family protein
BnaA07g00860D	chrA07	611078	614343	0.216531	19.9912	6.52865	3.07609e-11	0.359227	21.4879	5.90248	3.9561e-11	AT2G19900.1	NADP-malic enzyme 1
BnaA08g19680D	chrA08	15065041	15068287	173.456	8.85079	-4.29262	9.08096e-07	264.783	10.6322	-4.6383	4.0994e-08	0	0
BnaA01g31480D	chrA01	21403948	21407538	16.043	0.552606	-4.85955	7.57792e-08	20.0357	0.958539	-4.3856	1.37268e-07	AT3G10720.2	Plant invertase/pectin methylesterase inhibitor superfamily
BnaC04g32800D	chrC04	34532797	34534661	6.62636	42.6519	2.68632	0.00333924	8.45891	42.3527	2.32391	0.00860679	AT5G40670.1	PQ-loop repeat family protein / transmembrane family protein
BnaC04g32910D	chrC04	34615064	34615934	0.912379	80.5699	6.46446	1.31832e-11	0.725468	22.289	4.94128	1.28533e-07	AT5G40800.1	0
BnaCnng53960D	chrCnn_random	53753647	53754998	0.820372	48.2003	5.87662	1.07785e-09	2.85726	25.686	3.16827	0.000322062	AT3G22840.1	Chlorophyll A-B binding family protein
BnaC03g14230D	chrC03	6846590	6847304	1.12505	9.6835	3.10553	0.00397993	1.50435	37.0899	4.62382	1.92416e-07	AT5G55410.1	Bifunctional inhibitor/lipid-transfer protein/seed storage 2S albumin superfamily protein
BnaC03g14320D	chrC03	6882987	6887971	5.57665	0.460497	-3.59814	0.000140274	3.55524	0.378496	-3.2316	0.000803534	AT5G55230.1	microtubule-associated proteins 65-1
BnaC03g60160D	chrC03	49322720	49323491	37.8606	304.501	3.00768	0.00479944	34.9794	307.05	3.13389	0.00112582	AT4G38740.1	rotamase CYP 1
BnaC04g12300D	chrC04	9579859	9580956	0.527276	6.72452	3.6728	0.000402135	0.942148	6.53578	2.79433	0.00545082	AT2G32510.1	mitogen-activated protein kinase kinase kinase 17
BnaC04g12630D	chrC04	9858103	9859110	18.1226	1.13752	-3.99382	1.09762e-05	11.811	1.50564	-2.97167	0.00112203	AT2G32100.1	ovate family protein 16
BnaA06g19930D	chrA06	12704968	12707477	0.964491	9.72085	3.33324	0.000627802	0.464755	4.17211	3.16623	0.00419546	AT1G66760.2	MATE efflux family protein
BnaC08g08470D	chrC08	12642285	12643499	0.722877	40.9902	5.82538	1.26583e-09	0.674392	20.4228	4.92045	1.45784e-07	0	0
BnaC07g13290D	chrC07	18882882	18885549	12.0788	1.26015	-3.2608	0.000595828	10.5439	1.50506	-2.80851	0.00270409	AT1G23090.1	sulfate transporter 91
BnaC07g13300D	chrC07	18893078	18895212	7.49352	0.568592	-3.72018	0.000314098	6.13057	0.718183	-3.0936	0.00253248	AT1G23090.1	sulfate transporter 91
BnaC03g48750D	chrC03	33597658	33600584	22.2218	1.42028	-3.96773	6.41397e-06	21.0421	1.8942	-3.47362	2.36213e-05	AT5G65890.1	ACT domain repeat 1
BnaA06g10010D	chrA06	5313973	5315168	0.20442	38.4633	7.5558	1.10759e-08	0.105424	9.17639	6.44366	0.000860921	AT1G15330.1	Cystathionine beta-synthase (CBS) protein
BnaC02g31270D	chrC02	33440545	33443748	0.387155	12.3759	4.99848	3.1738e-08	0.953196	8.74613	3.1978	0.000163108	AT3G47090.1	Leucine-rich repeat protein kinase family protein
BnaAnng24130D	chrAnn_random	27805915	27807206	30.469	1.26242	-4.59308	5.20043e-07	315.76	38.1217	-3.05014	0.00315952	AT2G36830.1	gamma tonoplast intrinsic protein
BnaA03g55820D	chrA03_random	430438	432389	1.69434	12.0462	2.82978	0.00279558	5.93328	41.4724	2.80525	0.000953377	AT5G09500.1	Ribosomal protein S19 family protein
BnaCnng54760D	chrCnn_random	54626120	54628387	11.3114	0.708171	-3.99754	8.63518e-06	14.5745	1.76202	-3.04814	0.000287861	AT5G54380.1	protein kinase family protein
BnaC09g17820D	chrC09	14508096	14510083	42.3704	3.31046	-3.67795	2.95789e-05	68.7893	2.07954	-5.04785	1.7332e-09	AT5G44020.1	HAD superfamily, subfamily IIIB acid phosphatase
BnaC09g17940D	chrC09	14626180	14626699	146.773	7.73975	-4.24516	1.27956e-06	221.03	20.8301	-3.4075	4.92995e-05	AT5G44130.1	FASCICLIN-like arabinogalactan protein 13 precursor
BnaC09g17950D	chrC09	14626793	14627234	38.8993	2.33715	-4.05692	7.29885e-05	117.344	15.4143	-2.92841	0.000561433	0	0
BnaC06g12550D	chrC06	15068947	15070299	0.656067	8.44535	3.68624	0.000256525	1.49071	20.4591	3.77867	1.29258e-05	AT5G39610.1	NAC domain containing protein 6
BnaA04g26280D	chrA04	18715027	18718686	2.32506	20.7225	3.15586	0.000394062	4.53968	29.2597	2.68825	0.00159757	AT2G45550.1	cytochrome P450, family 76, subfamily C, polypeptide 4
BnaCnng55150D	chrCnn_random	55010804	55011202	2.29136	43.3879	4.24302	1.59099e-05	2.025	51.4312	4.66665	8.44983e-07	AT3G62990.1	0
BnaA09g08250D	chrA09	4037939	4040283	159.546	15.0205	-3.40896	0.000705062	143.546	23.9341	-2.58437	0.00925297	AT1G49860.1	glutathione S-transferase (class phi) 14
BnaA09g08530D	chrA09	4262964	4265153	87.4977	0.869169	-6.65346	7.21939e-12	112.088	3.89678	-4.84621	9.20601e-08	AT2G15620.1	nitrite reductase 1
BnaC01g37460D	chrC01	36608953	36613900	17.6992	2.00081	-3.14503	0.000503124	7.76203	0.632611	-3.61704	1.69148e-05	AT3G13750.1	beta galactosidase 1
BnaA05g34020D	chrA05	22996224	22997610	30.9488	4.2152	-2.87621	0.00143824	59.8011	0.791467	-6.2395	2.41778e-12	AT3G01190.1	Peroxidase superfamily protein
BnaAnng24430D	chrAnn_random	28281561	28284540	8.95275	0.163451	-5.7754	0.000297317	10.868	0.571074	-4.25026	1.16171e-05	AT3G50560.1	NAD(P)-binding Rossmann-fold superfamily protein
BnaA10g05590D	chrA10	3412876	3416437	7.37264	51.0355	2.79125	0.00361986	4.75173	33.4084	2.81368	0.000964197	AT5G49990.1	Xanthine/uracil permease family protein
BnaAnng05130D	chrAnn_random	5710657	5711826	7.50634	0.669395	-3.48718	0.000580651	5.19633	0.462779	-3.4891	0.00122475	AT5G67420.1	LOB domain-containing protein 37
BnaC04g31250D	chrC04	33159657	33162203	1.90471	19.6702	3.36836	0.000182101	4.43045	37.6124	3.08568	0.000202913	AT5G39080.1	HXXXD-type acyl-transferase family protein
BnaA06g19130D	chrA06	11431460	11432825	40.6222	5.84845	-2.79614	0.00246673	46.11	3.4623	-3.73528	5.52142e-06	AT4G12730.1	FASCICLIN-like arabinogalactan 2
BnaC05g08120D	chrC05	4255195	4258151	13.831	0.493124	-4.80981	1.19479e-07	4.1546	0.190377	-4.44777	2.64269e-05	AT1G10640.1	Pectin lyase-like superfamily protein
BnaCnng55860D	chrCnn_random	55759382	55760500	1164.7	15.7557	-6.20794	5.09906e-06	921.679	21.144	-5.44595	7.69502e-06	AT5G38410.1	Ribulose bisphosphate carboxylase (small chain) family protein
BnaC02g06380D	chrC02	3411982	3416472	26.8128	0.796557	-5.073	1.83414e-08	13.8876	1.1135	-3.64062	1.5767e-05	AT4G05350.1	RING/U-box superfamily protein
BnaC02g06370D	chrC02	3407827	3409840	59.1394	2.94977	-4.32544	1.27535e-06	38.3541	3.74103	-3.35787	4.76356e-05	AT5G16030.1	0
BnaA09g11970D	chrA09	6276777	6281650	1.226	107.871	6.45921	8.43205e-10	2.90529	62.3415	4.42344	1.16282e-06	AT1G64110.3	P-loop containing nucleoside triphosphate hydrolases superfamily protein
BnaA10g11080D	chrA10	9354848	9356673	4.99601	74.2936	3.89439	1.97846e-05	3.81076	55.5304	3.86513	2.87408e-06	AT5G57050.1	Protein phosphatase 2C family protein
BnaA10g11290D	chrA10	9537760	9539609	3.11603	17.2114	2.46558	0.00932941	3.15212	20.2338	2.68237	0.00195812	AT5G57220.1	cytochrome P450, family 81, subfamily F, polypeptide 2
BnaA10g11480D	chrA10	9649437	9650978	8.45656	1.30923	-2.69135	0.00453383	8.42883	1.45126	-2.53802	0.00529169	AT5G57480.1	P-loop containing nucleoside triphosphate hydrolases superfamily protein
BnaC05g29980D	chrC05	28994596	28995799	0.283764	27.4349	6.59517	3.92623e-09	0.204556	7.10592	5.11845	0.000132508	AT3G22490.1	Seed maturation protein
BnaA02g18390D	chrA02	11158751	11159984	0.3796	36.829	6.60022	7.62497e-10	3.71831	32.6799	3.13569	0.000180475	AT1G77450.1	NAC domain containing protein 32
BnaA10g17250D	chrA10	12832674	12833946	0.659324	182.875	8.11566	6.43926e-08	2.04053	93.313	5.51506	4.05693e-09	AT3G03341.1	0
BnaA10g17020D	chrA10	12747808	12749584	3.8762	23.985	2.62942	0.00455476	5.37996	30.4689	2.50167	0.00450756	AT5G17760.1	P-loop containing nucleoside triphosphate hydrolases superfamily protein
BnaA10g16950D	chrA10	12707797	12709425	0.516392	5.7784	3.48413	0.000818299	1.09264	8.86065	3.0196	0.00126864	AT5G17850.1	Sodium/calcium exchanger family protein
BnaA10g16940D	chrA10	12703569	12705505	1.46878	19.1203	3.70241	3.20018e-05	5.26533	31.2222	2.56797	0.00292736	AT5G17860.1	calcium exchanger 7
BnaA10g16930D	chrA10	12687739	12688470	15.9709	1.48351	-3.42836	0.000653253	9.06685	1.22856	-2.88363	0.00868714	AT5G17870.1	plastid-specific 50S ribosomal protein 6
BnaA10g16740D	chrA10	12628323	12628819	14.7224	0.306153	-5.58761	0.00638383	11.9061	1.22851	-3.27672	0.00593388	AT5G18030.1	SAUR-like auxin-responsive protein family
BnaA10g16690D	chrA10	12610594	12613636	1.95146	21.3754	3.45333	9.43114e-05	5.67946	37.1798	2.71069	0.00146728	AT5G18130.1	0
BnaCnng55990D	chrCnn_random	55935465	55939831	2.24233	12.8158	2.51486	0.00676486	2.31407	20.8428	3.17104	0.000130163	AT3G56060.1	Glucose-methanol-choline (GMC) oxidoreductase family protein
BnaAnng25070D	chrAnn_random	29055564	29056441	0.760188	52.1609	6.10047	2.73589e-10	3.53136	34.7983	3.30072	9.95831e-05	0	0
BnaCnng56120D	chrCnn_random	56066853	56069148	16.9472	1.86928	-3.18049	0.00037358	11.224	1.66092	-2.75653	0.00141427	AT2G03760.1	sulphotransferase 12
BnaA05g12980D	chrA05	7658288	7663033	6.07091	96.0327	3.98354	3.2851e-05	2.68433	66.2803	4.62595	4.18676e-08	AT5G37300.1	O-acyltransferase (WSD1-like) family protein
BnaC06g30180D	chrC06	31035333	31038992	3.88492	28.3153	2.86562	0.00203318	4.6417	34.0349	2.87429	0.000870695	AT1G68570.1	Major facilitator superfamily protein
BnaA07g28470D	chrA07	20552380	20553584	0.203154	3.31539	4.02853	0.00977635	5.59068	52.3207	3.22628	9.70915e-05	AT1G69930.1	glutathione S-transferase TAU 11
BnaA07g28560D	chrA07	20627445	20630560	52.1184	6.97942	-2.90061	0.00357817	52.1882	7.51828	-2.79525	0.00235002	AT1G24180.1	Thiamin diphosphate-binding fold (THDP-binding) superfamily protein
BnaA07g28740D	chrA07	20719653	20722164	79.5202	0.327661	-7.92297	0	131.918	12.9183	-3.35216	0.000452675	AT1G70260.1	nodulin MtN21 /EamA-like transporter family protein
BnaA07g28750D	chrA07	20725188	20727665	20.9503	1.68207	-3.63866	3.64623e-05	27.0577	1.93601	-3.80489	3.39719e-06	AT1G70280.2	NHL domain-containing protein
BnaA03g13140D	chrA03	5966781	5967530	2.20758	297.803	7.07575	8.50531e-13	2.06142	185.479	6.49147	7.38767e-13	AT5G59320.1	lipid transfer protein 3
BnaA03g12660D	chrA03	5772365	5774936	0.0829804	86.2985	10.0224	0	0.174481	53.7676	8.26753	0	AT5G52300.1	CAP160 protein
BnaCnng56610D	chrCnn_random	56456069	56459226	1.43425	49.9744	5.12282	1.03208e-08	3.34627	22.403	2.74307	0.00121363	AT2G41190.1	Transmembrane amino acid transporter family protein
BnaA01g29390D	chrA01	20329204	20331002	1.08171	50.2749	5.53845	1.45944e-09	0.500163	35.1039	6.13309	5.54075e-12	AT3G14440.1	nine-cis-epoxycarotenoid dioxygenase 3
BnaA03g50050D	chrA03	25936684	25938103	28.4061	2.04322	-3.79728	1.97846e-05	52.1866	8.71143	-2.5827	0.00290175	AT4G30270.1	xyloglucan endotransglucosylase/hydrolase 24
BnaA03g50180D	chrA03	26045267	26046065	2.02759	32.188	3.98868	1.57436e-05	3.06557	38.7306	3.65925	2.04135e-05	AT4G30460.1	glycine-rich protein
BnaA03g50360D	chrA03	26152851	26157959	4.78148	0.687039	-2.79899	0.00587928	11.3077	0.526156	-4.42568	5.9077e-07	AT4G30610.1	alpha/beta-Hydrolases superfamily protein
BnaC06g27130D	chrC06	28600096	28603609	11.8563	0.585517	-4.3398	3.50058e-06	10.5175	1.83325	-2.52033	0.0052311	AT1G65590.1	beta-hexosaminidase 3
BnaC05g10510D	chrC05	6028460	6029815	44.5598	3.55187	-3.64909	4.31129e-05	33.5318	6.70215	-2.32283	0.00939911	AT1G14280.1	phytochrome kinase substrate 2
BnaAnng05260D	chrAnn_random	5755871	5757427	1.48456	30.925	4.38067	7.19419e-07	0.829949	10.1132	3.60707	9.45055e-05	AT5G44730.1	Haloacid dehalogenase-like hydrolase (HAD) superfamily protein
BnaAnng05710D	chrAnn_random	5989884	5992150	10.8723	0.633136	-4.10199	1.64374e-05	16.449	0.429991	-5.25755	1.23377e-08	AT5G45670.1	GDSL-like Lipase/Acylhydrolase superfamily protein
BnaC03g60830D	chrC03	49973090	49974996	23.8723	3.66861	-2.70203	0.00335691	34.555	3.9705	-3.1215	0.000180678	AT4G39970.1	Haloacid dehalogenase-like hydrolase (HAD) superfamily protein
BnaC05g11630D	chrC05	6764295	6765798	0.267573	22.8339	6.4151	1.01534e-08	0.278927	11.294	5.33952	1.84668e-06	AT1G15330.1	Cystathionine beta-synthase (CBS) protein
BnaA04g13890D	chrA04	11749733	11751751	4.22451	49.8092	3.55956	5.52146e-05	8.77616	56.312	2.68178	0.0020224	AT2G23790.1	Protein of unknown function (DUF607)
BnaCnng57190D	chrCnn_random	56976678	56978289	32.3131	2.77443	-3.54186	5.47125e-05	19.8343	2.61631	-2.92239	0.000559577	AT1G19770.1	purine permease 14
BnaAnng25870D	chrAnn_random	29892144	29894594	3.58851	59.2567	4.04552	3.98599e-06	4.05611	48.2581	3.5726	1.33692e-05	AT1G09500.1	NAD(P)-binding Rossmann-fold superfamily protein
BnaA04g07190D	chrA04	5885771	5889736	1.69116	14.5095	3.10092	0.000521957	2.56553	23.0832	3.16952	0.000134596	AT4G12910.1	serine carboxypeptidase-like 20
BnaC05g12860D	chrC05	7482734	7483287	3.98216	198.356	5.6384	7.4983e-10	8.87469	176.369	4.31276	1.78742e-07	AT1G16850.1	0
BnaA01g34710D	chrA01_random	84341	86712	1.77228	37.7055	4.4111	5.25607e-07	2.81938	23.6808	3.07026	0.000232028	AT4G39800.1	myo-inositol-1-phosphate synthase 1
BnaA10g29680D	chrA10_random	1859352	1860039	7.98087	93.5118	3.55053	5.47029e-05	7.07998	68.7732	3.28003	8.11865e-05	AT5G19875.1	0
BnaAnng26200D	chrAnn_random	30130154	30131245	4.22754	36.7067	3.11815	0.000474853	9.35238	110.191	3.55853	2.06997e-05	AT3G04070.1	NAC domain containing protein 47
BnaA07g09180D	chrA07	9041160	9045479	26.7778	3.03285	-3.14229	0.000608147	42.8869	5.85317	-2.87325	0.00163366	AT1G27100.1	Actin cross-linking protein
BnaA07g09050D	chrA07	8984770	8988069	0.562981	20.6613	5.1977	1.31666e-08	0.601653	16.6181	4.78768	4.14352e-08	AT1G24070.1	cellulose synthase-like A10
BnaA10g27420D	chrA10	17268577	17270427	5.29489	57.2478	3.43455	9.41138e-05	0.60283	4.66	2.95051	0.00830584	AT5G02020.1	0
BnaA04g21040D	chrA04	16072982	16073665	6.64138	79.2347	3.57658	5.13004e-05	4.75098	38.9043	3.03363	0.000390613	AT2G35980.1	Late embryogenesis abundant (LEA) hydroxyproline-rich glycoprotein family
BnaC01g20010D	chrC01	13912477	13914799	5.0249	51.7698	3.36494	0.000311946	5.94405	41.9937	2.82065	0.00130964	AT4G16690.1	methyl esterase 16
BnaC01g19760D	chrC01	13739619	13741360	2.47231	32.9919	3.73818	2.40972e-05	3.35126	22.5935	2.75313	0.00112555	AT4G16563.1	Eukaryotic aspartyl protease family protein
BnaC02g33410D	chrC02	35853812	35855591	1.58345	12.1711	2.94231	0.00181389	2.58798	18.8205	2.86241	0.00086842	AT5G47650.1	nudix hydrolase homolog 2
BnaAnng26240D	chrAnn_random	30168936	30173773	5.06919	0.415107	-3.6102	8.69178e-05	5.71214	0.388855	-3.87673	7.65127e-06	AT5G11210.1	glutamate receptor 2.5
BnaA02g13100D	chrA02	7171517	7172567	11.812	66.5388	2.49395	0.00952591	3.64166	39.6452	3.44448	3.11878e-05	AT1G67360.1	Rubber elongation factor protein (REF)
BnaA02g13340D	chrA02	7333458	7335568	7.41105	0.315856	-4.55234	3.44767e-06	4.86839	0.173194	-4.81298	5.24037e-05	AT1G67750.1	Pectate lyase family protein
BnaC04g28920D	chrC04	30255287	30256173	10.0546	69.0095	2.77894	0.00228385	16.2648	94.8736	2.54425	0.00369215	AT4G14270.1	0
BnaC07g16390D	chrC07	22396960	22397229	4.61352	152.454	5.04636	2.30179e-07	2.46374	41.7653	4.08338	0.00241272	AT5G66985.1	0
BnaA09g13220D	chrA09	7265095	7265538	2.34026	222.963	6.57399	5.60287e-12	11.9133	117.75	3.30509	6.31333e-05	AT1G62510.1	Bifunctional inhibitor/lipid-transfer protein/seed storage 2S albumin superfamily protein
BnaA09g17030D	chrA09	10278640	10279767	0.742038	22.963	4.95167	2.24119e-07	0.833654	10.5148	3.65683	0.000163648	AT5G44260.1	Zinc finger C-x8-C-x5-C-x3-H type family protein
BnaA09g16950D	chrA09	10230009	10230950	24.144	2.77336	-3.12196	0.000541373	62.8947	5.66577	-3.4726	2.58731e-05	AT5G44130.1	FASCICLIN-like arabinogalactan protein 13 precursor
BnaA09g16850D	chrA09	10134218	10134657	59.167	7.1372	-3.05136	0.00211162	73.0245	9.1909	-2.9901	0.00122995	AT5G44020.1	HAD superfamily, subfamily IIIB acid phosphatase
BnaC04g26730D	chrC04	28072588	28073380	18.6983	170.183	3.18611	0.000532522	28.3036	210.656	2.89583	0.00102516	AT3G53980.2	Bifunctional inhibitor/lipid-transfer protein/seed storage 2S albumin superfamily protein
BnaC09g24040D	chrC09	21913102	21914669	25.4146	3.42599	-2.89107	0.00142756	31.9002	2.79904	-3.51056	2.48185e-05	AT4G11290.1	Peroxidase superfamily protein
BnaC09g23830D	chrC09	21555849	21557881	0.480519	5.26784	3.45455	0.00058658	1.54271	14.785	3.2606	0.000123403	AT4G11610.1	C2 calcium/lipid-binding plant phosphoribosyltransferase family protein
BnaC06g14490D	chrC06	17233444	17237525	0.577036	5.52562	3.2594	0.00049261	0.634743	4.05413	2.67515	0.00461644	AT3G53230.1	ATPase, AAA-type, CDC48 protein
BnaC06g02210D	chrC06	3011678	3017004	3.79609	0.0572134	-6.05202	0.0023708	4.42365	0.0554268	-6.31851	0.0017263	AT1G23160.1	Auxin-responsive GH3 family protein
BnaC03g33880D	chrC03	20605089	20606057	1.81894	157.705	6.43799	1.40247e-11	17.088	120.585	2.81899	0.000885747	AT3G04720.1	pathogenesis-related 4
BnaC03g33890D	chrC03	20607243	20608267	0.661121	143.606	7.76298	1.24396e-10	20.2296	415.268	4.3595	8.94591e-07	AT3G04720.1	pathogenesis-related 4
BnaC03g33900D	chrC03	20610474	20611781	12.3107	107.618	3.12794	0.000558607	5.31624	79.1116	3.89541	2.27101e-06	AT3G04720.1	pathogenesis-related 4
BnaAnng06150D	chrAnn_random	6176440	6177467	9.80937	1.09277	-3.16617	0.00188194	12.3628	2.06854	-2.57932	0.00771119	AT5G08330.1	TCP family transcription factor
BnaC02g41710D	chrC02	44498532	44502815	37.9648	3.28951	-3.52872	7.93851e-05	71.2859	5.38739	-3.72596	2.13371e-05	AT5G23210.1	serine carboxypeptidase-like 34
BnaCnng09850D	chrCnn_random	8965996	8967135	0.841119	29.5937	5.13684	5.63003e-08	5.57898	29.9123	2.42267	0.00589946	AT1G77450.1	NAC domain containing protein 32
BnaC06g30470D	chrC06	31230234	31232196	7.45399	62.6646	3.07157	0.00147523	8.76459	51.0557	2.54231	0.00477616	AT1G69295.1	plasmodesmata callose-binding protein 4
BnaC06g30650D	chrC06	31328995	31332281	0.182267	7.78282	5.41617	8.2061e-08	0.537055	6.23126	3.53638	9.08503e-05	AT1G69480.1	EXS (ERD1/XPR1/SYG1) family protein
BnaC06g30680D	chrC06	31342416	31343590	1.03908	14.096	3.76191	4.81095e-05	4.19055	38.7733	3.20985	0.000102341	AT1G69490.1	NAC-like, activated by AP3/PI	BnNAC2
BnaC06g30760D	chrC06	31423528	31425141	225.989	9.52533	-4.56834	2.24822e-05	113.573	14.7604	-2.94381	0.00228718	AT1G69530.2	expansin A1
BnaCnng58130D	chrCnn_random	57866358	57869330	4.99345	0.39909	-3.64525	0.000641608	17.9843	1.47208	-3.6108	2.28214e-05	AT4G21760.1	beta-glucosidase 47
BnaA02g27830D	chrA02	20546668	20548385	2.80749	29.127	3.37501	0.000130785	2.2337	25.7319	3.52605	1.83117e-05	AT3G26170.1	cytochrome P450, family 71, subfamily B, polypeptide 19
BnaA08g20670D	chrA08	15505811	15506724	13.2835	0.915435	-3.85904	0.000268856	10.5609	1.16184	-3.18425	0.00239641	AT5G28010.1	Polyketide cyclase/dehydrase and lipid transport superfamily protein
BnaA08g20880D	chrA08	15611547	15613166	2.56761	64.0021	4.63962	1.61899e-07	2.16997	20.7411	3.25675	0.000128027	AT1G22360.1	UDP-glucosyl transferase 85A2
BnaA06g22590D	chrA06	15794722	15796852	29.0026	0.190891	-7.24729	4.89059e-09	12.0552	0.466469	-4.69173	4.72013e-07	AT5G63180.1	Pectin lyase-like superfamily protein
BnaC04g00750D	chrC04	632943	634187	7.77923	212.996	4.77505	1.11454e-06	9.34273	151.573	4.02003	6.39312e-06	AT2G46680.1	homeobox 7
BnaC05g43080D	chrC05	40124011	40125558	1.21733	12.4085	3.34954	0.000705062	2.06184	13.4419	2.70474	0.00465391	AT3G09910.3	RAB GTPase homolog C2B
BnaA09g15290D	chrA09	8894797	8896969	0.945108	24.3866	4.68947	1.74601e-07	0.762438	25.2608	5.05013	5.57424e-09	AT1G56600.1	galactinol synthase 2	BnGolS1
BnaA09g15450D	chrA09	9000577	9002708	4.71427	0.604021	-2.96436	0.00385813	13.4739	1.55061	-3.11926	0.000266962	AT1G43710.1	Pyridoxal phosphate (PLP)-dependent transferases superfamily protein
BnaAnng27090D	chrAnn_random	31013164	31013767	22.5693	1.48939	-3.92156	5.2397e-05	15.9835	0.699652	-4.51381	5.88644e-05	AT4G23690.1	Disease resistance-responsive (dirigent-like protein) family protein
BnaA08g06260D	chrA08	6213349	6215187	15.0346	299.673	4.31703	0.000326291	17.3306	167.976	3.27686	0.00157426	AT1G35720.1	annexin 1
BnaA01g05190D	chrA01	2434137	2434987	43.8814	0.547511	-6.32458	2.00487e-09	28.9717	1.72316	-4.07151	3.53547e-06	AT4G38860.1	SAUR-like auxin-responsive protein family
BnaC04g01070D	chrC04	828005	831116	7.69873	100.375	3.70463	0.000205359	10.7147	76.5956	2.83766	0.0028323	AT2G46270.1	G-box binding factor 3
BnaA05g10920D	chrA05	5997441	5998571	0.405311	3.48173	3.1027	0.00740096	0.419458	3.19518	2.9293	0.0098138	AT2G32510.1	mitogen-activated protein kinase kinase kinase 17
BnaA09g28450D	chrA09	21329574	21330725	0.161159	4.42101	4.77782	0.00519305	0.173465	8.30571	5.58139	0.000472209	AT1G25340.1	myb domain protein 116
BnaC02g09190D	chrC02	5091937	5093562	21.0457	1.82464	-3.52785	0.000108528	22.5435	3.55915	-2.6631	0.00229471	AT5G19890.1	Peroxidase superfamily protein
BnaA04g10260D	chrA04	9043552	9047080	4.17779	29.2233	2.80631	0.00276888	3.36022	20.6591	2.62015	0.00226202	AT5G40390.1	Raffinose synthase family protein
BnaA04g10250D	chrA04	9031406	9032258	1.14147	12.3873	3.4399	0.000737707	0.62394	8.83826	3.82428	0.000939074	AT5G40382.1	Cytochrome c oxidase subunit Vc family protein
BnaC01g00010D	chrC01	1266	2113	66.6183	0.667294	-6.64145	1.71382e-11	48.2383	1.65213	-4.86778	1.59003e-08	AT4G38860.1	SAUR-like auxin-responsive protein family
BnaC04g22420D	chrC04	23442616	23447016	0.0796931	2.1581	4.75917	0.000377461	1.31469	9.95154	2.92019	0.000540111	AT3G60120.1	beta glucosidase 27
BnaC04g22390D	chrC04	23397020	23400826	0.0835814	2.72159	5.02512	0.000782124	0.558336	4.97333	3.15501	0.000712091	AT3G60140.1	Glycosyl hydrolase superfamily protein
BnaC04g22200D	chrC04	23313843	23314923	34.2709	1.68836	-4.34329	8.83541e-06	13.1674	1.16064	-3.50397	0.00238403	AT3G60280.1	uclacyanin 3
BnaA03g53460D	chrA03	28047517	28048767	25.3099	0.666766	-5.24638	2.29157e-08	16.6114	0.182751	-6.50615	1.48454e-06	AT4G36540.2	BR enhanced expression 2
BnaA03g47910D	chrA03	24653638	24656658	4.28008	0.116173	-5.2033	0.00164444	17.2865	0.374443	-5.52876	2.92023e-09	AT4G26260.2	myo-inositol oxygenase 4
BnaA03g47830D	chrA03	24563271	24566288	7.48866	48.6374	2.69929	0.00788743	9.23792	61.6984	2.73959	0.00477883	AT4G26080.1	Protein phosphatase 2C family protein
BnaA03g47730D	chrA03	24515233	24516556	18.2036	1.03034	-4.14303	6.68855e-06	21.3603	0.310057	-6.10626	1.28615e-08	AT4G26010.1	Peroxidase superfamily protein
BnaA03g47720D	chrA03	24509652	24511304	6.37162	0.144582	-5.4617	0.000533413	5.48965	0.211288	-4.69943	0.000600869	AT4G26010.1	Peroxidase superfamily protein
BnaC01g22830D	chrC01	16391420	16392493	2.13159	18.4032	3.10995	0.00140747	4.95793	27.8326	2.48897	0.00589521	AT4G14690.1	Chlorophyll A-B binding family protein
BnaC03g24060D	chrC03	13464147	13466171	76.6142	3.62349	-4.40216	6.67333e-07	84.3628	3.26016	-4.69359	2.16142e-08	AT2G43140.2	basic helix-loop-helix (bHLH) DNA-binding superfamily protein
BnaA01g18170D	chrA01	9668538	9669321	1.39783	11.3746	3.02456	0.0023708	0.40182	7.28058	4.17943	0.000561433	AT4G16750.1	Integrase-type DNA-binding superfamily protein
BnaA01g18050D	chrA01	9544374	9545090	45.8942	0.683452	-6.06933	4.94921e-10	41.7534	0.508613	-6.35918	1.38291e-08	0	0
BnaA01g18000D	chrA01	9519820	9521313	8.34323	215.893	4.69356	4.4228e-07	11.8646	107.057	3.17365	0.00017839	AT4G17030.1	expansin-like B1
BnaC02g19720D	chrC02	16080124	16082793	29.262	0.284877	-6.68255	3.59129e-11	30.8154	4.31027	-2.8378	0.00077176	AT1G70260.1	nodulin MtN21 /EamA-like transporter family protein
BnaA05g32410D	chrA05	22160419	22161365	0.397504	19.2189	5.59541	8.27344e-07	0.285571	23.3672	6.35449	1.38657e-06	AT3G03170.1	0
BnaC05g48680D	chrC05	43054378	43055753	25.5245	3.49509	-2.86848	0.00154001	11.1319	0.190507	-5.86871	2.35757e-05	AT3G01190.1	Peroxidase superfamily protein
BnaC06g01680D	chrC06	2492832	2493772	1.89557	13.3472	2.81583	0.00813957	3.09194	29.2301	3.24087	0.000346685	AT1G65500.1	0
BnaCnng60000D	chrCnn_random	59806485	59808474	3.02637	19.6239	2.69695	0.00359315	3.84455	44.3111	3.52678	1.81983e-05	AT1G32350.1	alternative oxidase 1D
BnaAnng07100D	chrAnn_random	6955692	6957980	1.84362	24.8655	3.75353	2.36244e-05	2.48272	19.7801	2.99406	0.000479669	AT5G47180.2	Plant VAMP (vesicle-associated membrane protein) family protein
BnaAnng07290D	chrAnn_random	7175765	7176157	28.9906	1.87549	-3.95024	0.000191748	45.5086	0.573599	-6.30995	0.000352767	AT5G46900.1	Bifunctional inhibitor/lipid-transfer protein/seed storage 2S albumin superfamily protein
BnaA01g06980D	chrA01	3286171	3289587	7.85088	0.0891106	-6.46111	8.99801e-08	11.3346	0.173899	-6.02634	8.94832e-11	AT4G29990.1	Leucine-rich repeat transmembrane protein kinase protein
BnaC02g16570D	chrC02	12131060	12131754	17.6681	1.24635	-3.82537	0.000122103	25.0202	2.30349	-3.4412	0.000161407	AT5G67070.1	ralf-like 34
BnaC02g16720D	chrC02	12253177	12254411	13.0484	0.315926	-5.36814	5.06437e-07	24.5925	1.72584	-3.83285	5.71009e-06	AT5G67420.1	LOB domain-containing protein 37
BnaC09g17510D	chrC09	14225602	14227580	26.6461	1.61423	-4.04501	4.29217e-06	62.1469	1.75329	-5.14755	9.42245e-10	AT5G43360.1	phosphate transporter 1;3
BnaA04g20280D	chrA04	15642958	15643803	0.401366	6.67072	4.05485	0.000176669	0.767747	10.2657	3.74106	8.53524e-05	AT2G34610.1	0
BnaA04g20170D	chrA04	15592251	15594896	12.3696	1.47464	-3.06837	0.000633647	8.27694	0.961729	-3.10539	0.000388063	AT2G33020.1	receptor like protein 24
BnaCnng60140D	chrCnn_random	59955121	59957156	3.86992	47.1015	3.6054	5.37518e-05	11.0368	75.1665	2.76777	0.00284881	AT3G26180.1	cytochrome P450, family 71, subfamily B, polypeptide 20
BnaUnng03000D	chrUnn_random	4151974	4153859	0.883818	18.3988	4.37972	7.3126e-06	0.478615	20.4562	5.41753	1.22799e-06	AT1G24070.1	cellulose synthase-like A10
BnaA06g23380D	chrA06	16245060	16246273	9.0219	59.3496	2.71773	0.0040727	11.3186	58.6984	2.37462	0.00818138	AT5G64260.1	EXORDIUM like 2
BnaC03g14610D	chrC03	7066588	7069313	1.92639	0.0375172	-5.68221	0.00527887	2.36228	0.157486	-3.90689	0.000404233	AT5G54380.1	protein kinase family protein
BnaAnng28300D	chrAnn_random	32257563	32261626	1.59545	12.9955	3.02597	0.00149187	1.76465	16.4864	3.22383	0.000251976	AT5G40780.2	lysine histidine transporter 1
BnaC02g23400D	chrC02	20342089	20342754	1.33612	15.2991	3.51732	0.00106629	1.15306	51.6378	5.48489	2.23857e-08	AT1G75830.1	low-molecular-weight cysteine-rich 67
BnaA06g32700D	chrA06	21726321	21728516	5.97103	0.44915	-3.73271	0.000237283	8.66637	1.15558	-2.90682	0.00153745	AT3G26700.1	Protein kinase superfamily protein
BnaA06g32290D	chrA06	21573709	21574734	4.9758	119.685	4.58816	5.42536e-07	1.38378	68.0279	5.61944	5.0408e-11	AT3G27250.1	0
BnaA09g42610D	chrA09	29661131	29661809	9.20181	147.296	4.00066	7.83172e-06	12.2012	89.7078	2.87822	0.000608167	0	0
BnaC09g38420D	chrC09	41331786	41332664	48.0929	4.6527	-3.36969	0.000139546	59.9598	3.763	-3.99404	1.16074e-06	AT5G19190.1	0
BnaC02g01440D	chrC02	572953	574590	9.73132	0.302614	-5.00708	3.82243e-06	4.82457	0.295873	-4.02735	0.000572937	AT5G07870.1	HXXXD-type acyl-transferase family protein
BnaC02g01960D	chrC02	865116	872403	0.76647	41.7625	5.76783	3.22148e-10	3.48995	32.6547	3.22601	0.000151709	AT5G06530.1	ABC-2 type transporter family protein
BnaC02g02590D	chrC02	1141242	1142014	1.13878	19.9028	4.1274	3.01467e-05	7.20702	57.6311	2.99937	0.000350663	AT5G04760.1	Duplicated homeodomain-like superfamily protein
BnaA08g13470D	chrA08	11639836	11641616	7.97605	54.9038	2.78316	0.00232418	4.78169	35.5887	2.89582	0.000625459	AT4G29270.1	HAD superfamily, subfamily IIIB acid phosphatase
BnaA08g14100D	chrA08	12056311	12057628	3.28616	56.8929	4.11378	2.83402e-06	6.50887	52.1659	3.00263	0.000331643	AT4G27450.1	Aluminium induced protein with YGL and LRDR motifs
BnaC03g21240D	chrC03	11473885	11474748	26.3991	2.61748	-3.33424	0.000264205	39.0407	3.35126	-3.5422	2.88679e-05	AT2G38310.1	PYR1-like 4
BnaC03g20950D	chrC03	11192271	11192876	9.23	117.98	3.67607	3.10914e-05	20.2702	169.649	3.06512	0.000361777	AT2G37970.1	SOUL heme-binding family protein
BnaC03g49300D	chrC03	34211371	34214320	37.2355	0.888243	-5.38958	2.5849e-09	41.989	1.11011	-5.24124	5.06526e-10	AT5G65010.1	asparagine synthetase 2
BnaA05g26170D	chrA05	19226462	19228420	5.66823	0.145215	-5.28664	4.18153e-06	5.62777	0.138531	-5.34428	4.77287e-06	AT2G17600.1	Cysteine/Histidine-rich C1 domain family protein
BnaA08g15470D	chrA08	12876979	12878265	26.8106	3.50954	-2.93345	0.00147027	41.8496	4.48044	-3.2235	0.00011605	AT4G37220.1	Cold acclimation protein WCOR413 family
BnaA02g14330D	chrA02	8088022	8089554	95.5543	1.52652	-5.968	3.02335e-10	39.2016	2.7312	-3.84331	1.54498e-05	AT1G69530.4	expansin A1
BnaA02g14340D	chrA02	8089629	8091374	117.795	3.62941	-5.0204	1.04744e-07	93.3627	8.05636	-3.53465	6.85578e-05	AT1G69530.2	expansin A1
BnaA09g31010D	chrA09	23061457	23064747	4.91911	0.532978	-3.20625	0.00137434	6.85927	0.279507	-4.6171	1.43344e-06	AT1G23480.2	cellulose synthase-like A3
BnaC03g24230D	chrC03	13588155	13591741	2.08562	14.0991	2.75705	0.00239744	1.04269	6.07706	2.54307	0.00450756	AT2G43500.2	Plant regulator RWP-RK family protein
BnaC03g24250D	chrC03	13594291	13595619	25.8338	0.796833	-5.01884	9.11768e-07	26.2621	2.69359	-3.28538	0.000264042	0	0
BnaCnng60590D	chrCnn_random	60357372	60360140	1.05654	7.01275	2.73064	0.00398593	2.41164	19.253	2.997	0.000334478	AT4G04490.1	cysteine-rich RLK (RECEPTOR-like protein kinase) 36
BnaC07g24810D	chrC07	30995833	30996806	1.82468	13.9032	2.9297	0.00206654	1.75266	11.8462	2.7568	0.00302957	AT3G27880.1	Protein of unknown function (DUF1645)
BnaCnng60730D	chrCnn_random	60559946	60564570	14.987	2.72084	-2.46159	0.0080934	15.2753	2.75088	-2.47323	0.0043817	AT1G76160.1	SKU5 similar 5
BnaA02g13920D	chrA02	7743698	7745625	25.9885	1.37763	-4.23762	1.48084e-06	14.7599	0.405813	-5.18472	4.46285e-09	AT1G68520.1	B-box type zinc finger protein with CCT domain
BnaA02g04560D	chrA02	2038697	2040288	22.7032	3.74004	-2.60177	0.00532982	26.9675	5.1966	-2.37558	0.00726806	AT5G19890.1	Peroxidase superfamily protein
BnaA08g06640D	chrA08	6600401	6601707	13.0464	1.78442	-2.87012	0.00190631	18.1906	3.15581	-2.52711	0.00363917	AT1G33240.1	GT-2-like 1
BnaC06g06350D	chrC06	6866736	6870372	0.152219	2.95514	4.27901	5.68527e-05	0.238861	2.02677	3.08494	0.00354533	AT1G53470.1	mechanosensitive channel of small conductance-like 4
BnaC06g06410D	chrC06	6893869	6894896	2.52941	23.1941	3.19689	0.000739151	3.81865	24.2855	2.66896	0.0035299	AT1G53560.1	Ribosomal protein L18ae family
BnaC06g06420D	chrC06	6895047	6896947	5.59211	82.2297	3.8782	1.46835e-05	9.25121	78.0238	3.0762	0.000336871	AT1G53580.1	glyoxalase II 3
BnaC01g42060D	chrC01_random	1111277	1112698	25.9625	3.24983	-2.99799	0.000795204	21.1556	3.27752	-2.69036	0.00161145	AT3G30280.1	HXXXD-type acyl-transferase family protein
BnaA07g12590D	chrA07	11346511	11348827	2.92397	18.2375	2.64091	0.00398715	0.602516	6.31715	3.3902	0.000334806	AT5G66460.1	Glycosyl hydrolase superfamily protein
BnaA07g12410D	chrA07	11273603	11274856	3.25347	38.3761	3.56016	5.35552e-05	11.6367	59.8648	2.36303	0.00917236	AT5G66650.1	Protein of unknown function (DUF607)
BnaA07g36440D	chrA07_random	434568	435017	3.07435	68.1825	4.47105	1.4577e-06	9.69633	82.869	3.09532	0.000266369	AT1G29640.1	Protein of unknown function, DUF584
BnaCnng13310D	chrCnn_random	12134891	12136389	121.137	0.252173	-8.90801	0	173.244	1.82314	-6.57023	1.32978e-12	AT5G65730.1	xyloglucan endotransglucosylase/hydrolase 6
BnaAnng29210D	chrAnn_random	33389467	33392410	1.48662	28.4152	4.25655	1.21085e-06	1.18225	6.48026	2.45452	0.00971258	AT4G26270.1	phosphofructokinase 3
BnaA01g34960D	chrA01_random	288297	289448	17.0125	115.55	2.76385	0.00267391	17.2177	87.7751	2.34992	0.00745264	AT4G19390.1	Uncharacterised protein family (UPF0114)
BnaC03g16450D	chrC03	8366768	8368945	19.9311	0.898248	-4.47176	7.66428e-07	13.8854	1.26545	-3.45585	5.45798e-05	AT5G50740.1	Heavy metal transport/detoxification superfamily protein
BnaAnng07910D	chrAnn_random	7997053	7999742	16.469	2.63664	-2.64297	0.00391332	46.1642	7.12715	-2.69538	0.00303549	AT3G30775.1	Methylenetetrahydrofolate reductase family protein
BnaA03g52590D	chrA03	27438127	27439308	1.78677	16.3609	3.19483	0.00116075	3.00291	50.3487	4.06752	1.34867e-06	AT1G55990.1	glycine-rich protein
BnaA05g20490D	chrA05	15859357	15860209	2.23353	17.1389	2.93988	0.00157341	1.04083	11.668	3.48676	0.000150575	AT3G19580.2	zinc-finger protein 2
BnaA07g03570D	chrA07	3233456	3234426	4.08155	32.7119	3.00263	0.00144877	4.69878	36.113	2.94216	0.000935787	AT4G39260.3	cold, circadian rhythm, and RNA binding 1
BnaCnng61940D	chrCnn_random	61776903	61778212	4.54013	0.280948	-4.01436	0.00128064	4.5581	0.271901	-4.06728	0.00125772	AT4G31805.1	WRKY family transcription factor
BnaAnng29350D	chrAnn_random	33592933	33593795	1.74773	27.7356	3.98819	1.39918e-05	1.17942	29.7917	4.65877	2.2568e-07	0	0
BnaA07g02010D	chrA07	1683576	1685596	79.8061	0.661884	-6.91378	1.4648e-12	67.0159	1.13073	-5.88918	1.4376e-11	AT2G18300.2	basic helix-loop-helix (bHLH) DNA-binding superfamily protein
BnaC06g15670D	chrC06	18473117	18475232	12.6995	1.01889	-3.6397	7.44146e-05	10.8104	0.583225	-4.21223	2.89449e-06	AT3G55700.1	UDP-Glycosyltransferase superfamily protein
BnaCnng62600D	chrCnn_random	62371172	62373193	111.192	11.2095	-3.31027	0.000606312	132.032	18.4856	-2.83642	0.00319809	AT2G06850.1	xyloglucan endotransglucosylase/hydrolase 4
BnaC02g24720D	chrC02	22016698	22017593	18.4545	2.18822	-3.07615	0.000825547	20.027	2.20178	-3.18521	0.000231502	AT1G78020.1	Protein of unknown function (DUF581)
BnaC04g47640D	chrC04	46630652	46631896	4.87274	26.5733	2.44717	0.00882888	7.7142	50.2577	2.70376	0.00161145	AT2G41380.1	S-adenosyl-L-methionine-dependent methyltransferases superfamily protein
BnaC04g47790D	chrC04	46711782	46712696	1.3175	9.10516	2.78888	0.00721083	0.728192	14.1584	4.28119	7.4941e-06	AT2G41660.1	Protein of unknown function, DUF617
BnaC04g48550D	chrC04	47095109	47096376	68.6806	11.1946	-2.6171	0.00970677	45.1408	4.42003	-3.35231	5.84538e-05	AT2G42840.1	protodermal factor 1
BnaC04g48570D	chrC04	47104188	47104538	68.5846	3.59066	-4.25556	1.29986e-05	37.3342	4.41414	-3.0803	0.00234568	AT2G42870.1	phy rapidly regulated 1
BnaC04g48620D	chrC04	47135465	47137105	3.7787	32.6103	3.10937	0.00050441	2.52153	26.3574	3.38584	7.09214e-05	AT2G43000.1	NAC domain containing protein 42
BnaA02g22350D	chrA02	14861621	14862576	0.556758	90.3879	7.34294	0	0.37008	30.8097	6.3794	4.73744e-09	AT5G43840.1	heat shock transcription factor A6A
BnaC03g44440D	chrC03	29577193	29577666	0.454932	14.5039	4.99465	0.00551811	0.608246	22.3498	5.19947	0.000744305	AT2G04240.2	RING/U-box superfamily protein
BnaC05g00530D	chrC05	303635	307165	0.55787	5.11476	3.19667	0.00160687	0.420095	4.87413	3.53636	0.000381957	AT1G01480.1	1-amino-cyclopropane-1-carboxylate synthase 2
BnaC05g01450D	chrC05	756845	757576	50.9643	2.07557	-4.61791	2.63921e-07	54.1395	2.51619	-4.42737	1.67081e-07	AT1G02820.1	Late embryogenesis abundant 3 (LEA3) family protein
BnaC05g01460D	chrC05	758461	759278	12.7688	0.864092	-3.8853	0.000237882	10.0224	1.08739	-3.20429	0.00259345	AT3G05560.3	Ribosomal L22e protein family
BnaA08g01780D	chrA08	1474443	1478188	14.8847	1.63524	-3.18626	0.000347168	14.5329	1.82421	-2.99398	0.000353076	AT1G51940.1	protein kinase family protein / peptidoglycan-binding LysM domain-containing protein
BnaA07g10540D	chrA07	9991343	9994182	4.81061	0.392151	-3.61674	0.000673868	3.66819	0.288139	-3.67023	0.00245348	AT1G22330.1	RNA-binding (RRM/RBD/RNP motifs) family protein
BnaC07g42220D	chrC07	41759138	41759737	16.7697	1.41344	-3.56858	0.000533413	25.6144	2.04536	-3.64653	8.79885e-05	AT4G29905.1	0
BnaC02g43120D	chrC02	45448959	45450602	3.10833	45.354	3.86702	2.35938e-05	3.31937	33.1715	3.32096	7.11106e-05	AT5G64430.1	Octicosapeptide/Phox/Bem1p family protein
BnaC01g27750D	chrC01	25370263	25372118	4.64505	55.3009	3.57354	4.77856e-05	5.52547	34.2952	2.63384	0.00203189	AT1G58180.4	beta carbonic anhydrase 6
BnaA02g32960D	chrA02	23632634	23636780	40.8635	2.76763	-3.88409	1.2514e-05	84.2228	3.93278	-4.42059	4.38998e-07	AT5G23210.1	serine carboxypeptidase-like 34
BnaC03g64110D	chrC03	53556903	53558191	1.95498	17.9748	3.20075	0.000834811	3.05998	17.1458	2.48626	0.00873996	AT4G21570.1	Protein of unknown function (DUF300)
BnaAnng08740D	chrAnn_random	9157662	9159546	31.6925	0.985208	-5.00757	2.31428e-08	42.1384	1.4375	-4.8735	4.73744e-09	AT5G19190.1	0
BnaC09g14610D	chrC09	11224912	11227683	9.79192	0.914333	-3.4208	0.000122103	3.87921	0.392331	-3.30562	0.000456014	AT1G60590.1	Pectin lyase-like superfamily protein
BnaCnng63310D	chrCnn_random	63178898	63180749	0.195269	51.0496	8.03029	3.42764e-11	1.20445	40.486	5.07097	2.05475e-09	AT1G56600.1	galactinol synthase 2	BnGolS1
BnaA09g08660D	chrA09	4344652	4345821	21.767	1.74982	-3.63687	5.3705e-05	7.0108	1.13343	-2.62888	0.009355	AT2G16280.1	3-ketoacyl-CoA synthase 9
BnaA01g13540D	chrA01	6884211	6886904	2.75389	27.923	3.34191	0.000156269	4.9087	37.1483	2.91988	0.000502175	AT4G23920.1	UDP-D-glucose/UDP-D-galactose 4-epimerase 2
BnaCnng63710D	chrCnn_random	63563617	63566000	16.5391	0.229464	-6.17147	4.89059e-09	12.7108	0.662371	-4.26227	1.30609e-06	AT5G15900.1	TRICHOME BIREFRINGENCE-LIKE 19
BnaCnng63770D	chrCnn_random	63581157	63582831	50.8768	3.14446	-4.01612	5.90667e-06	58.2252	3.98177	-3.87016	3.01083e-06	AT2G15620.1	nitrite reductase 1
BnaA09g12180D	chrA09	6394926	6398454	5.499	0.998035	-2.46201	0.0097017	10.6554	1.55606	-2.77562	0.00105798	AT1G64530.1	Plant regulator RWP-RK family protein
BnaA07g14280D	chrA07	12628641	12630819	61.0027	4.25941	-3.84015	1.25813e-05	45.9883	5.14831	-3.15909	0.00014026	AT2G28950.1	expansin A6
BnaAnng09500D	chrAnn_random	10010550	10011457	1.72801	15.7745	3.19041	0.00151896	1.75633	13.2086	2.91084	0.00400411	AT3G11740.1	Protein of unknown function (DUF567)
BnaCnng63960D	chrCnn_random	63717939	63720277	7.13612	0.112798	-5.98333	0.000393611	19.1099	0.126844	-7.23513	2.57055e-06	AT4G23590.1	Tyrosine transaminase family protein
BnaCnng64470D	chrCnn_random	64191925	64192314	34.9342	2.56377	-3.7683	0.00146306	92.5896	3.69724	-4.64633	9.36835e-07	0	0
BnaA07g24020D	chrA07	17955275	17956380	0.571294	10.204	4.15875	3.28407e-05	4.80247	40.8293	3.08776	0.00020321	AT1G69930.1	glutathione S-transferase TAU 11
BnaA08g11440D	chrA08	10385625	10391818	36.0166	3.59902	-3.32298	0.000211549	58.375	2.19094	-4.73573	1.42674e-08	AT4G33790.1	Jojoba acyl CoA reductase-related male sterility protein
BnaA08g11510D	chrA08	10453214	10453929	1.11139	14.3576	3.69137	0.000251913	3.33356	43.7432	3.71392	1.11392e-05	AT4G33610.1	glycine-rich protein
BnaA08g27570D	chrA08	18336484	18337683	0.739788	48.6524	6.03925	2.30079e-10	0.128752	33.7828	8.03555	1.0128e-05	AT1G03790.1	Zinc finger C-x8-C-x5-C-x3-H type family protein
BnaA08g28060D	chrA08	18523168	18524633	2.82857	41.9943	3.89205	7.943e-06	1.90061	11.4625	2.59239	0.00477616	AT1G04770.1	Tetratricopeptide repeat (TPR)-like superfamily protein
BnaA08g28210D	chrA08	18594864	18595694	24.5948	0.936427	-4.71504	5.43007e-06	14.7037	0.23413	-5.97273	0.00373311	AT1G05250.1	Peroxidase superfamily protein
BnaA08g28600D	chrA08	18758043	18759505	11.9847	0.652048	-4.20008	8.45978e-05	28.3775	0.59235	-5.58216	6.45931e-08	AT1G06360.1	Fatty acid desaturase family protein
BnaA07g08220D	chrA07	8369375	8370280	2.45742	21.5682	3.13369	0.000859721	8.21478	41.614	2.34077	0.00798831	AT2G42790.1	citrate synthase 3
BnaA07g08700D	chrA07	8742110	8742841	9.6537	140.438	3.8627	1.18087e-05	6.95292	148.375	4.41549	8.4607e-08	0	0
BnaA07g08720D	chrA07	8744582	8745037	24.1501	403.333	4.06187	4.33349e-06	23.339	361.48	3.9531	1.37582e-06	AT1G27950.1	glycosylphosphatidylinositol-anchored lipid protein transfer 1
BnaC04g15590D	chrC04	13433699	13435147	12.2229	0.986086	-3.63173	6.71982e-05	17.8515	0.535471	-5.05909	8.97718e-09	AT2G28630.1	3-ketoacyl-CoA synthase 12
BnaC08g40600D	chrC08	35748373	35750676	11.3859	0.492994	-4.52953	1.19852e-06	17.5707	1.60328	-3.45407	3.5698e-05	AT1G13110.1	cytochrome P450, family 71 subfamily B, polypeptide 7
BnaA09g29410D	chrA09	22028455	22029986	15.0322	1.36908	-3.45678	0.000511529	10.6034	0.709324	-3.90194	0.000412738	AT1G26945.1	basic helix-loop-helix (bHLH) DNA-binding superfamily protein
BnaA02g11740D	chrA02	6141268	6143676	0.10919	28.1298	8.00911	9.41695e-08	0.268326	14.9649	5.80145	1.78985e-08	AT5G50360.1	0
BnaA08g03050D	chrA08	2475335	2475898	13.8878	171.486	3.6262	5.53606e-05	47.0437	332.104	2.81956	0.00367058	AT1G48750.1	Bifunctional inhibitor/lipid-transfer protein/seed storage 2S albumin superfamily protein
BnaA08g02680D	chrA08	2121772	2123175	2.18148	92.2223	5.40173	4.89059e-09	0.925197	28.9691	4.96861	5.34025e-09	AT1G49450.1	Transducin/WD40 repeat-like superfamily protein
BnaA08g02580D	chrA08	2010605	2013379	19.2015	1.93673	-3.30952	0.00038268	10.3536	1.62315	-2.67326	0.00682113	AT1G49570.1	Peroxidase superfamily protein
BnaA01g07550D	chrA01	3516216	3518970	6.65376	0.15217	-5.45041	1.1838e-05	8.4313	0.143959	-5.87203	4.2439e-06	AT4G29310.1	Protein of unknown function (DUF1005)
BnaC09g20710D	chrC09	17794562	17797484	1.93893	16.0099	3.04564	0.00217462	3.25793	21.4775	2.7208	0.00316729	AT2G02390.1	glutathione S-transferase zeta 1
BnaC07g27590D	chrC07	33051440	33055781	0.602556	4.78026	2.98792	0.00332806	0.309289	2.56849	3.05389	0.00653191	AT2G38470.1	WRKY DNA-binding protein 33
BnaA02g29990D	chrA02	21786632	21787683	0.752047	43.4193	5.85137	5.48667e-10	1.71566	64.4239	5.23076	6.9481e-10	AT5G48180.1	nitrile specifier protein 5
BnaA02g30180D	chrA02	21881672	21884826	5.0713	0.692938	-2.87156	0.00356818	5.48186	0.62413	-3.13475	0.000744305	AT5G48450.1	SKU5 similar 3
BnaA05g20720D	chrA05	16066390	16068107	8.31303	0.977662	-3.08797	0.00133569	9.63239	1.47178	-2.71033	0.00292736	AT1G33811.1	GDSL-like Lipase/Acylhydrolase superfamily protein
BnaAnng31420D	chrAnn_random	35905693	35907905	0.975603	5.83555	2.5805	0.00939459	0.504403	5.93803	3.55734	0.000146085	AT3G03470.1	cytochrome P450, family 87, subfamily A, polypeptide 9
BnaAnng10090D	chrAnn_random	10822691	10825445	3.31524	64.9458	4.29205	2.29386e-06	12.4512	77.4758	2.63746	0.00711662	AT5G44480.1	NAD(P)-binding Rossmann-fold superfamily protein
BnaA06g09060D	chrA06	4913093	4914400	24.1915	3.26522	-2.88925	0.0014214	23.8602	4.66838	-2.35361	0.00751409	AT1G14280.1	phytochrome kinase substrate 2
BnaC09g52030D	chrC09_random	1277622	1279464	17.555	0.672804	-4.70556	4.43078e-07	89.3449	3.25538	-4.77848	1.45495e-08	AT5G45080.1	phloem protein 2-A6
BnaAnng31560D	chrAnn_random	36113417	36115159	0.912208	6.40774	2.81238	0.00769653	0.744714	7.68168	3.36666	0.000675748	AT1G54160.1	nuclear factor Y, subunit A5
BnaUnng03440D	chrUnn_random	4930303	4931104	379.439	20.336	-4.22176	5.55654e-05	261.586	22.6358	-3.5306	0.000158313	0	0
BnaA05g32910D	chrA05	22462911	22464021	2.48968	21.0345	3.07873	0.000801489	2.05188	28.0483	3.7729	7.4941e-06	AT3G04530.1	phosphoenolpyruvate carboxylase kinase 2
BnaA09g42180D	chrA09	29346244	29346775	12.1762	81.4646	2.74211	0.00255343	31.9385	176.491	2.46622	0.00592834	AT2G23120.1	Late embryogenesis abundant protein, group 6
BnaA07g03740D	chrA07	3388454	3389581	52.5635	1260.95	4.5843	0.000648621	63.9398	908.572	3.82882	0.00123811	AT2G15970.1	cold regulated 413 plasma membrane 1
BnaAnng31970D	chrAnn_random	36560978	36561792	268.023	2664.42	3.31339	0.000309841	98.3896	905.438	3.20204	0.00194012	AT2G36460.1	Aldolase superfamily protein
BnaA09g03330D	chrA09	1709378	1709797	4.06975	54.2723	3.7372	4.81095e-05	13.0176	65.046	2.321	0.00939911	AT5G49450.1	basic leucine-zipper 1
BnaCnng17710D	chrCnn_random	16603530	16605727	48.6976	4.51275	-3.43177	0.000111292	25.5356	3.59028	-2.83034	0.000850221	AT3G18050.1	0
BnaC09g41340D	chrC09	43390602	43393373	9.84766	0.525928	-4.22684	8.74608e-06	12.9781	2.59521	-2.32216	0.00988271	AT5G16570.1	glutamine synthetase 1;4
BnaCnng18010D	chrCnn_random	16840835	16842290	24.1417	3.00748	-3.0049	0.000818299	33.6472	2.26254	-3.89447	2.47535e-06	AT1G11545.1	xyloglucan endotransglucosylase/hydrolase 8
BnaA02g16100D	chrA02	9575337	9577887	6.27208	0.953469	-2.71769	0.00658203	7.03404	0.603176	-3.5437	0.000157621	AT1G72730.1	DEA(D/H)-box RNA helicase family protein
BnaCnng18400D	chrCnn_random	17089704	17090956	2.21991	52.3726	4.56024	2.51384e-07	2.85362	54.3636	4.25178	2.50433e-07	AT3G03170.1	0
BnaCnng18480D	chrCnn_random	17127567	17127785	5.67035	1017.75	7.48773	1.458e-08	5.80037	513.276	6.46745	8.69896e-07	AT3G03341.1	0
BnaC03g34410D	chrC03	20865834	20866184	40.1721	398.598	3.31067	0.000170731	83.1588	494.227	2.57123	0.00271099	AT3G05880.1	Low temperature and salt responsive protein family
BnaC03g34430D	chrC03	20877999	20882839	20.9203	2.61101	-3.00222	0.00145776	28.6306	2.37124	-3.59385	3.1028e-05	AT3G05910.1	Pectinacetylesterase family protein
BnaAnng32310D	chrAnn_random	36921060	36922859	1.90859	21.7986	3.51366	0.000183158	1.58195	26.9136	4.08856	3.94906e-06	0	0
BnaUnng03570D	chrUnn_random	5067935	5068651	10.9141	86.224	2.98189	0.000948834	6.11245	116.304	4.25001	2.09002e-07	AT4G19810.1	Glycosyl hydrolase family protein with chitinase insertion domain
BnaC09g37240D	chrC09	40592174	40592994	432.32	17.9369	-4.5911	3.61843e-06	302.328	39.0994	-2.9509	0.00188879	AT5G20630.1	germin 3
BnaC09g37120D	chrC09	40468113	40468952	39.1787	1.59611	-4.61744	3.77807e-07	14.1025	2.26578	-2.63787	0.00622191	AT5G20740.1	Plant invertase/pectin methylesterase inhibitor superfamily protein
BnaA09g20840D	chrA09	13580371	13581196	3.41189	75.2048	4.46218	3.59162e-07	1.56336	50.1584	5.00377	4.3285e-09	0	0
BnaA09g06500D	chrA09	3185845	3189403	86.6939	3.85555	-4.49092	9.43538e-07	24.7129	4.03366	-2.6151	0.00222572	AT5G63180.1	Pectin lyase-like superfamily protein
BnaA09g06210D	chrA09	3068259	3071909	38.1693	0.789854	-5.59468	1.0605e-09	24.058	3.29638	-2.86756	0.000646974	AT5G62720.1	Integral membrane HPP family protein
BnaA09g05600D	chrA09	2755159	2756685	49.4854	0.93931	-5.71926	5.13607e-09	33.1156	1.66857	-4.31082	2.04667e-06	AT5G61130.1	plasmodesmata callose-binding protein 1
BnaA09g05400D	chrA09	2634978	2636838	29.5916	4.85352	-2.60809	0.00497828	17.6966	2.9898	-2.56535	0.00292736	AT5G23280.1	TCP family transcription factor
BnaC09g40080D	chrC09	42589074	42590699	0.830148	8.71834	3.39261	0.000562572	1.26797	10.7166	3.07926	0.000835163	AT5G17850.1	Sodium/calcium exchanger family protein
BnaC09g40440D	chrC09	42878002	42879865	0.978486	83.0395	6.4071	1.12235e-07	1.40967	47.1631	5.06423	1.56701e-06	AT3G03341.1	0
BnaC09g41010D	chrC09	43201632	43204325	1.23825	9.088	2.87566	0.00381515	2.43484	13.7745	2.5001	0.00634772	AT5G16840.3	binding partner of acd11 1
BnaC06g00420D	chrC06	667000	668818	6.62169	67.5764	3.35125	0.000187872	6.91442	38.8185	2.48907	0.00411625	AT1G45249.2	abscisic acid responsive elements-binding factor 2
BnaA05g10240D	chrA05	5586660	5589142	10.207	0.594901	-4.10077	1.43419e-05	8.07847	0.841369	-3.26327	0.000397909	AT2G33330.1	plasmodesmata-located protein 3
BnaA05g10200D	chrA05	5557796	5559364	11.9646	214.456	4.16383	3.16353e-05	5.95297	114.229	4.26217	4.38998e-07	AT2G33380.1	Caleosin-related family protein
BnaA05g09330D	chrA05	5180912	5184160	9.72098	1.387	-2.80914	0.00324912	11.2179	1.50353	-2.89938	0.00116797	AT2G34510.1	Protein of unknown function, DUF642
BnaA10g09310D	chrA10	8233255	8235709	2.94497	19.3282	2.71438	0.00308198	18.922	144.927	2.93719	0.00296968	AT5G55050.1	GDSL-like Lipase/Acylhydrolase superfamily protein
BnaC03g65410D	chrC03	55105129	55106940	0.553022	11.131	4.33111	0.00011877	0.62675	8.12168	3.69582	0.00108847	AT4G35190.1	Putative lysine decarboxylase family protein
BnaCnng18810D	chrCnn_random	17353016	17353993	9.5506	72.4498	2.92332	0.00160039	11.16	78.5187	2.8147	0.00106688	AT4G17245.1	RING/U-box superfamily protein
BnaC08g14850D	chrC08	19539616	19542769	9.8649	1.61997	-2.60634	0.00482787	12.2142	1.18727	-3.36284	5.19276e-05	AT1G11330.2	S-locus lectin protein kinase family protein
BnaA06g15210D	chrA06	8331829	8332652	149.572	12.558	-3.57416	0.000126097	105.226	13.0372	-3.01279	0.000458466	AT1G21500.1	0
BnaA10g13660D	chrA10	11001459	11003476	1.02841	38.9164	5.24189	9.5248e-09	0.756621	10.2087	3.75408	9.45513e-05	AT5G22920.1	CHY-type/CTCHY-type/RING-type Zinc finger protein
BnaA09g13160D	chrA09	7191462	7194227	3.03048	0.192596	-3.9759	0.000112859	2.62042	0.15712	-4.05986	0.00019718	AT1G60590.1	Pectin lyase-like superfamily protein
BnaCnng19070D	chrCnn_random	17822433	17823293	1.26519	13.0001	3.36109	0.000741404	2.79437	21.3768	2.93545	0.00107607	AT2G02930.1	glutathione S-transferase F3
BnaC03g45140D	chrC03	30143256	30146360	4.01614	74.4803	4.21298	5.71337e-06	5.60947	49.3223	3.1363	0.000269318	AT2G12400.1	0
BnaA01g30460D	chrA01	20906794	20907915	18.5698	1.47239	-3.65673	7.87677e-05	4.33984	0.245654	-4.14295	0.00863772	AT3G12610.1	Leucine-rich repeat (LRR) family protein
BnaAnng32950D	chrAnn_random	37611090	37614250	0.754529	24.2538	5.00649	6.43926e-08	1.6266	10.0693	2.63003	0.00542431	AT3G51895.1	sulfate transporter 3;1
BnaC03g72390D	chrC03_random	683942	685126	0.8333	6.84694	3.03855	0.00285498	0.850602	14.2245	4.06375	5.4321e-06	AT2G46940.1	0
BnaC02g48870D	chrC02_random	5059269	5060384	1.51082	27.2633	4.17356	3.52202e-06	2.03231	14.8797	2.87216	0.00143527	AT5G66650.1	Protein of unknown function (DUF607)
BnaA07g14420D	chrA07	12744547	12745568	854.772	13.6371	-5.96993	4.43078e-07	955.21	24.5424	-5.28247	6.58177e-06	AT5G38410.1	Ribulose bisphosphate carboxylase (small chain) family protein
BnaA07g16030D	chrA07	13670757	13675502	0.218548	4.51896	4.36997	7.66532e-06	0.44836	3.36035	2.90588	0.00237494	AT3G53230.1	ATPase, AAA-type, CDC48 protein
BnaA07g16450D	chrA07	13915126	13916496	2.96044	58.8071	4.31211	1.07095e-06	4.00798	42.1463	3.39446	3.88459e-05	AT3G54680.1	proteophosphoglycan-related
BnaA07g16550D	chrA07	13982085	13985768	14.6795	1.22961	-3.57753	5.38669e-05	19.0376	2.57721	-2.88497	0.00062729	AT3G54920.1	Pectin lyase-like superfamily protein
BnaA07g18430D	chrA07	15037510	15041748	0.682008	6.14604	3.1718	0.000507361	0.406698	3.71794	3.19247	0.000565521	AT3G59580.2	Plant regulator RWP-RK family protein
BnaA07g18720D	chrA07	15186768	15187756	2.38222	15.0148	2.65601	0.00765261	3.28089	28.3234	3.10983	0.000338537	AT3G60520.1	0
BnaA07g21070D	chrA07	16392691	16394775	0.772894	10.5396	3.76941	0.000117829	0.272502	4.25314	3.96419	0.00365521	AT1G77000.2	RNI-like superfamily protein
BnaA07g21080D	chrA07	16397051	16401284	32.074	3.39155	-3.24139	0.000282652	46.1398	8.28721	-2.47705	0.00607701	AT1G76990.5	ACT domain repeat 3
BnaA07g22470D	chrA07	17132914	17134326	1.71626	23.8626	3.79741	2.04698e-05	0.689769	31.0904	5.49421	4.04e-10	AT1G73880.1	UDP-glucosyl transferase 89B1
BnaA07g22650D	chrA07	17238340	17242431	2.86444	31.481	3.45816	9.24024e-05	2.83666	32.152	3.50264	2.04135e-05	AT1G73480.1	alpha/beta-Hydrolases superfamily protein
BnaA07g22750D	chrA07	17280759	17281367	8.19508	49.2723	2.58795	0.00540813	39.8232	235.356	2.56316	0.00593278	AT1G73260.1	kunitz trypsin inhibitor 1
BnaA07g22900D	chrA07	17335721	17339388	5.99161	0.821891	-2.86592	0.00256422	8.90605	0.919442	-3.27596	0.0001378	AT1G72970.1	Glucose-methanol-choline (GMC) oxidoreductase family protein
BnaA07g23000D	chrA07	17398503	17399429	480.359	1.00124	-8.90618	0	403.793	1.87869	-7.74775	0	AT1G72610.1	germin-like protein 1
BnaA07g23870D	chrA07	17863767	17866357	3.14402	0.191574	-4.03664	0.000186027	2.99417	0.259709	-3.52719	0.000583652	AT1G70280.2	NHL domain-containing protein
BnaC07g42650D	chrC07	42052357	42053150	2.5599	46.4157	4.18045	3.74981e-06	3.66621	38.5048	3.39268	8.34007e-05	AT4G30460.1	glycine-rich protein
BnaC07g44240D	chrC07	42889714	42891590	7.99439	1.0508	-2.9275	0.00341937	17.1379	2.8007	-2.61333	0.00301659	AT4G33420.1	Peroxidase superfamily protein
BnaC07g44340D	chrC07	42931196	42931546	3.82584	40.0821	3.38911	0.00191703	6.91348	93.8599	3.76303	3.99529e-05	AT1G55990.1	glycine-rich protein
BnaC07g44670D	chrC07	43127915	43130504	7.14892	75.7358	3.40518	0.000687452	5.79397	66.7385	3.5259	9.31285e-05	AT4G34000.2	abscisic acid responsive elements-binding factor 3
BnaC07g45430D	chrC07	43513133	43516657	3.34286	0.171259	-4.28683	0.00462004	8.25145	1.15585	-2.8357	0.00271916	AT4G35150.1	O-methyltransferase family protein
BnaC07g47330D	chrC07	44598076	44602332	5.89214	84.9348	3.84949	0.00012788	9.40521	67.7694	2.8491	0.00355879	AT4G39210.1	Glucose-1-phosphate adenylyltransferase family protein
BnaC07g47550D	chrC07	44696183	44696881	30.2348	0.821192	-5.20234	1.35751e-07	19.4043	0.554909	-5.12798	1.11177e-05	AT4G38860.1	SAUR-like auxin-responsive protein family
BnaC07g47570D	chrC07	44706176	44706558	33.8413	2.32446	-3.86382	0.000193847	25.6238	1.65324	-3.95412	0.000785472	AT4G38840.1	SAUR-like auxin-responsive protein family
BnaC05g07080D	chrC05	3494084	3496204	3.4824	26.66	2.93652	0.00107238	4.14012	24.7104	2.57737	0.00264768	AT1G09530.2	phytochrome interacting factor 3
BnaC04g28360D	chrC04	29800623	29803351	6.55817	0.204237	-5.00497	0.000185907	6.80087	0.417549	-4.0257	6.24023e-05	AT3G52190.1	phosphate transporter traffic facilitator1
BnaC04g28120D	chrC04	29533556	29535149	24.1851	2.09515	-3.529	5.7174e-05	32.1121	6.03979	-2.41055	0.00622191	AT3G52500.1	Eukaryotic aspartyl protease family protein
BnaC01g33270D	chrC01	32451265	32452050	1.21401	15.977	3.71815	0.00010459	1.45534	16.5754	3.50962	0.000117818	AT3G19580.2	zinc-finger protein 2
BnaC03g25160D	chrC03	14133076	14133773	1911.3	80.5036	-4.56936	0.00163954	1813.49	136.33	-3.73359	0.00925533	AT2G45180.1	Bifunctional inhibitor/lipid-transfer protein/seed storage 2S albumin superfamily protein
BnaC03g25220D	chrC03	14175207	14177098	0.771848	11.4199	3.88709	2.21591e-05	0.908474	13.4956	3.8929	5.4321e-06	AT2G45220.1	Plant invertase/pectin methylesterase inhibitor superfamily
BnaC03g25710D	chrC03	14425972	14426671	132.386	1.79308	-6.20617	9.38646e-11	71.0816	4.52673	-3.97294	4.05272e-06	AT2G46330.1	arabinogalactan protein 16
BnaC05g35820D	chrC05	35072803	35073921	4.15509	27.6597	2.73484	0.00281111	5.75757	36.6547	2.67046	0.0017263	AT3G17710.1	F-box and associated interaction domains-containing protein
BnaC05g35990D	chrC05	35179769	35180659	0.52428	339.314	9.33807	0	0.290899	89.309	8.26214	0	AT3G17520.1	Late embryogenesis abundant protein (LEA) family protein
BnaC05g36330D	chrC05	35526675	35527365	1.04443	15.4325	3.88519	0.000176933	1.25862	16.9277	3.74947	0.000118486	0	0
BnaA07g28080D	chrA07	20318523	20320136	114.898	8.29499	-3.79197	9.14858e-05	60.2024	6.51208	-3.20863	0.000164819	AT1G69530.2	expansin A1
BnaA07g28000D	chrA07	20266704	20267687	1.32707	14.6286	3.46248	0.000278139	4.14815	38.5747	3.21711	0.00011022	AT1G69490.1	NAC-like, activated by AP3/PI	BnNAC2
BnaA07g27830D	chrA07	20186835	20192666	5.41261	33.1188	2.61325	0.00908519	3.9172	19.9802	2.35068	0.00858247	AT1G69280.1	0
BnaA07g29150D	chrA07	20937919	20940241	0.700017	15.6126	4.47918	1.25612e-06	0.493816	5.02219	3.34627	0.00100945	AT1G71140.1	MATE efflux family protein
BnaA07g29990D	chrA07	21343764	21344623	3.94118	68.0772	4.11047	3.44643e-06	1.04685	31.8285	4.92619	1.41293e-07	AT1G72290.1	Kunitz family trypsin and protease inhibitor protein
BnaA07g30160D	chrA07	21408447	21410074	36.0818	4.81937	-2.90436	0.00137207	42.1543	4.20565	-3.32528	6.37335e-05	AT1G72416.1	Chaperone DnaJ-domain superfamily protein
BnaA07g30180D	chrA07	21420598	21421364	25.7278	4.4105	-2.54431	0.00765233	42.0951	8.03866	-2.38862	0.00668733	AT1G72430.1	SAUR-like auxin-responsive protein family
BnaA07g30320D	chrA07	21506308	21507564	2228.1	8.1061	-8.10259	7.04071e-06	1826.01	16.7886	-6.76507	7.03336e-05	AT1G72610.1	germin-like protein 1
BnaA07g30430D	chrA07	21556880	21559887	8.13937	103.586	3.66977	0.000321147	7.86677	57.9622	2.88127	0.00158646	AT1G72770.3	HYPERSENSITIVE TO ABA1
BnaA07g30670D	chrA07	21667197	21669345	0.895899	9.86734	3.46125	0.000279693	2.8233	25.8322	3.19372	0.000127894	AT1G73220.1	organic cation/carnitine transporter1
BnaA07g30760D	chrA07	21694959	21695712	11.0963	171.584	3.95077	9.13702e-06	14.1298	157.763	3.48094	2.75862e-05	AT1G73260.1	kunitz trypsin inhibitor 1
BnaA07g31580D	chrA07	22024031	22026716	3.32417	24.0205	2.8532	0.00472591	2.99565	22.5361	2.9113	0.00321187	AT1G74458.1	0
BnaA08g21350D	chrA08	15837332	15839615	2.0753	18.209	3.13326	0.000479384	2.42645	13.4699	2.47282	0.00535497	AT1G21410.1	F-box/RNI-like superfamily protein
BnaA08g21450D	chrA08	15882392	15883701	3.7599	32.8676	3.1279	0.000451012	7.32323	63.3307	3.11235	0.000209333	AT1G21120.1	O-methyltransferase family protein
BnaA08g21530D	chrA08	15910419	15911849	3.09601	56.0336	4.17781	1.85289e-06	4.98986	31.8057	2.67221	0.00185166	AT1G21000.2	PLATZ transcription factor family protein
BnaA08g22400D	chrA08	16295353	16296771	2.96429	0.342789	-3.11229	0.00576466	4.86636	0.367642	-3.72647	0.000209333	AT1G18810.1	phytochrome kinase substrate-related
BnaA08g22500D	chrA08	16339661	16341434	23.7854	1.76258	-3.75431	2.62984e-05	34.1557	2.25374	-3.92173	2.19986e-06	AT1G18650.1	plasmodesmata callose-binding protein 3
BnaA08g22930D	chrA08	16500405	16502852	0.926582	8.9987	3.27973	0.000610321	0.920012	7.33519	2.99511	0.00166495	AT1G17830.1	Protein of unknown function (DUF789)
BnaC06g33300D	chrC06	33250939	33251794	20.2889	533.485	4.71669	6.949e-06	8.44357	294.939	5.12642	3.75441e-09	AT1G72290.1	Kunitz family trypsin and protease inhibitor protein
BnaC06g33440D	chrC06	33354596	33356643	1.02546	6.53441	2.67178	0.00993702	0.524691	3.90242	2.89483	0.00890289	AT1G72290.1	Kunitz family trypsin and protease inhibitor protein
BnaC06g33610D	chrC06	33441810	33443166	24.519	0.086435	-8.14807	0.00319201	24.6724	1.95066	-3.66086	4.10205e-05	AT1G72416.2	Chaperone DnaJ-domain superfamily protein
BnaC06g33770D	chrC06	33545283	33546104	2543.44	19.0681	-7.05947	2.83402e-06	2173.38	32.1273	-6.07999	1.92901e-05	AT1G72610.1	germin-like protein 1
BnaC06g33910D	chrC06	33602454	33605094	5.43148	60.5653	3.47908	0.00026546	5.42273	46.3411	3.0952	0.000415535	AT1G72770.3	HYPERSENSITIVE TO ABA1
BnaC06g34130D	chrC06	33740598	33742626	0.452864	8.04883	4.15163	4.50584e-05	1.8711	19.4869	3.38055	7.66553e-05	AT1G73220.1	organic cation/carnitine transporter1
BnaC06g34290D	chrC06	33830023	33830700	14.9275	153.801	3.36502	0.000230782	14.586	139.24	3.25492	0.000110653	AT1G73325.1	Kunitz family trypsin and protease inhibitor protein
BnaC06g36440D	chrC06	34974497	34978636	3.38343	0.169011	-4.3233	1.77275e-05	5.0714	0.27854	-4.18643	3.46695e-06	AT5G11210.1	glutamate receptor 2.5
BnaC06g36860D	chrC06	35163727	35166858	49.2383	2.16918	-4.50456	4.86647e-07	47.7931	2.52977	-4.23973	3.64778e-07	AT1G76160.1	SKU5 similar 5
BnaC02g30740D	chrC02	32606994	32608609	3.65478	0.30111	-3.60142	0.00454108	6.98196	0.189397	-5.20415	0.000298149	AT5G44020.1	HAD superfamily, subfamily IIIB acid phosphatase
BnaC09g45700D	chrC09	45904484	45906294	9.11293	0.68211	-3.73984	5.39598e-05	9.64618	1.25895	-2.93774	0.000904767	AT5G10770.1	Eukaryotic aspartyl protease family protein
BnaC09g44170D	chrC09	45135743	45138180	144.137	18.5581	-2.95732	0.00893979	95.9984	14.1122	-2.76607	0.00421799	AT5G12860.1	dicarboxylate transporter 1
BnaC09g43920D	chrC09	45016477	45018744	1.06524	159.236	7.22385	0	2.61783	133.88	5.67643	6.95113e-11	AT5G13170.1	senescence-associated gene 29
BnaA02g20470D	chrA02	12773147	12775630	5.56294	0.553525	-3.32913	0.000546148	6.91602	0.628394	-3.4602	0.000112722	AT4G02130.3	galacturonosyltransferase 6
BnaC08g12490D	chrC08	17638333	17639782	5.114	87.9491	4.10414	2.97137e-06	9.52316	71.2955	2.9043	0.000582159	AT4G27450.1	Aluminium induced protein with YGL and LRDR motifs
BnaC08g13040D	chrC08	18083109	18085103	0.890169	35.6083	5.32199	4.60628e-09	0.283597	17.5903	5.95479	6.71334e-09	AT4G28390.1	ADP/ATP carrier 3
BnaA05g25660D	chrA05	18928637	18933598	67.1785	8.17245	-3.03916	0.00718771	76.3133	10.0753	-2.92112	0.00729306	AT3G13750.1	beta galactosidase 1
BnaA05g25210D	chrA05	18698271	18700154	1.21975	10.44	3.09745	0.00134152	0.745705	7.82541	3.39149	0.000471708	AT5G40990.1	GDSL lipase 1
BnaA05g25030D	chrA05	18611263	18613467	1.80291	25.6727	3.83183	1.52911e-05	1.23634	22.1932	4.16597	3.66101e-07	AT3G14440.1	nine-cis-epoxycarotenoid dioxygenase 3
BnaA05g24860D	chrA05	18511073	18513311	4.18166	46.1192	3.46322	0.000161342	8.39378	54.4326	2.69708	0.00374015	AT3G14690.1	cytochrome P450, family 72, subfamily A, polypeptide 15
BnaA05g24050D	chrA05	18117397	18118764	3.04795	28.6651	3.23338	0.000275678	6.95487	36.9523	2.40957	0.00589057	AT3G15500.1	NAC domain containing protein 3	BnNAC2
BnaA05g23860D	chrA05	17980893	17981752	0.182979	134.838	9.52534	0	1.06652	216.412	7.66473	0	AT3G15670.1	Late embryogenesis abundant protein (LEA) family protein	BnECP63
BnaA05g23690D	chrA05	17896994	17899144	94.5149	14.8379	-2.67126	0.00760475	127.658	17.8792	-2.83593	0.00254026	AT3G15850.1	fatty acid desaturase 5
BnaA05g23460D	chrA05	17750143	17751914	143.974	3.83495	-5.23045	7.70524e-09	191.056	11.9119	-4.00351	4.86678e-06	AT3G16240.1	delta tonoplast integral protein
BnaA05g23450D	chrA05	17748720	17750089	36.5987	5.55258	-2.72056	0.00290499	32.9051	5.77255	-2.51103	0.00393169	AT3G16250.1	NDH-dependent cyclic electron flow 1
BnaC04g40940D	chrC04	41735209	41737835	2.50225	15.7002	2.64949	0.00660171	1.6193	16.0693	3.31087	0.00030035	AT4G22070.1	WRKY DNA-binding protein 31
BnaC04g40550D	chrC04	41472044	41473875	3.97923	31.1008	2.96639	0.00115701	7.9589	52.0349	2.70884	0.00143233	AT2G29460.1	glutathione S-transferase tau 4
BnaA06g07180D	chrA06	3826101	3827329	22.8831	2.44984	-3.22352	0.000384985	27.1221	1.47048	-4.20512	1.08371e-06	AT1G11545.1	xyloglucan endotransglucosylase/hydrolase 8
BnaA06g08090D	chrA06	4319571	4321079	6.878	0.74169	-3.2131	0.00190466	6.70875	0.967294	-2.79402	0.00637254	AT1G12500.1	Nucleotide-sugar transporter family protein
BnaC07g08850D	chrC07	14003594	14005560	5.43722	38.6864	2.83088	0.00262361	4.67063	38.8914	3.05776	0.000306031	AT3G22550.1	Protein of unknown function (DUF581)
BnaC06g16270D	chrC06	19286247	19288299	12.724	0.638128	-4.31757	3.92888e-06	13.2796	0.568947	-4.54477	5.32891e-07	AT3G58120.1	Basic-leucine zipper (bZIP) transcription factor family protein
BnaC06g16800D	chrC06	19643801	19645101	14.6202	92.8712	2.66726	0.00479944	17.9038	132.036	2.88259	0.00105647	AT3G58680.1	multiprotein bridging factor 1B
BnaC05g39420D	chrC05	37919503	37921364	1.61265	11.3565	2.81601	0.00375367	0.267048	6.40605	4.58426	0.000367048	AT5G40990.1	GDSL lipase 1
BnaC05g39290D	chrC05	37848161	37850230	1.35492	24.9706	4.20395	1.8647e-06	0.783689	6.05391	2.94951	0.00207745	AT3G14360.1	alpha/beta-Hydrolases superfamily protein
BnaC05g39200D	chrC05	37769098	37770891	3.62446	33.0672	3.18956	0.000465482	1.41447	30.5581	4.43322	6.84251e-08	AT3G14440.1	nine-cis-epoxycarotenoid dioxygenase 3
BnaC05g39190D	chrC05	37758388	37759155	2.43988	30.5659	3.64704	6.47745e-05	0.852114	27.6109	5.01805	6.64445e-08	AT3G14440.1	nine-cis-epoxycarotenoid dioxygenase 3
BnaC05g39180D	chrC05	37757359	37758306	1.96155	20.4041	3.37879	0.000225967	0.895386	13.8586	3.95213	1.798e-05	AT3G14440.1	nine-cis-epoxycarotenoid dioxygenase 3
BnaC05g38590D	chrC05	37272997	37277429	16.8539	1.81929	-3.21163	0.000346181	16.3028	2.14116	-2.92866	0.000526201	AT3G14940.1	phosphoenolpyruvate carboxylase 3
BnaC05g28210D	chrC05	25894261	25895995	19.6744	2.60556	-2.91666	0.00120083	26.5803	4.17225	-2.67146	0.00168615	AT1G33811.1	GDSL-like Lipase/Acylhydrolase superfamily protein
BnaA03g43830D	chrA03	22082804	22084366	26.7564	3.11041	-3.10471	0.000498803	29.4982	5.17526	-2.51092	0.0036626	AT4G18970.1	GDSL-like Lipase/Acylhydrolase superfamily protein
BnaA03g44240D	chrA03	22406143	22408881	29.1969	0.357871	-6.35023	3.53866e-11	21.8725	0.91557	-4.5783	5.03319e-08	AT3G54070.1	Ankyrin repeat family protein
BnaA03g44570D	chrA03	22625614	22626643	22.698	3.0587	-2.89157	0.00245115	15.2327	1.93732	-2.97504	0.00203496	AT4G20780.1	calmodulin like 42
BnaA03g44580D	chrA03	22628654	22631235	2.7393	23.2622	3.08611	0.000542375	2.46673	27.4792	3.47766	2.42221e-05	AT4G20790.1	Leucine-rich repeat protein kinase family protein
BnaA03g44960D	chrA03	22834015	22837489	10.2199	0.958605	-3.4143	0.000345506	11.5202	0.78373	-3.87766	2.20471e-05	AT4G21910.3	MATE efflux family protein
BnaC09g49920D	chrC09	48039379	48041016	2.0663	36.2885	4.13439	2.31438e-06	3.66528	24.5779	2.74537	0.00120568	AT5G05410.1	DRE-binding protein 2A
BnaC09g49910D	chrC09	48035079	48036202	36.1632	4.66016	-2.95607	0.00102483	30.7903	4.13811	-2.89543	0.000575695	AT5G05440.1	Polyketide cyclase/dehydrase and lipid transport superfamily protein
BnaC09g48810D	chrC09	47495664	47496551	0.421737	330.898	9.61583	0	0.589251	187.308	8.31232	0	AT5G06760.1	Late Embryogenesis Abundant 4-5	BnLEA4
BnaC09g48680D	chrC09	47437784	47439001	0.999542	11.4024	3.51193	0.000345187	3.84405	30.2621	2.97681	0.000439763	AT5G06860.1	polygalacturonase inhibiting protein 1
BnaC09g48550D	chrC09	47302892	47303741	0.159295	81.8515	9.00517	7.5464e-07	0.333645	42.8036	7.00327	6.84251e-08	AT5G07330.1	0
BnaA06g18430D	chrA06	10588823	10591249	5.30969	0.557296	-3.25211	0.00093709	9.3804	1.27204	-2.88251	0.00105647	AT3G45650.1	nitrate excretion transporter1
BnaC01g11720D	chrC01	7332629	7334635	14.407	134.974	3.22784	0.000582188	14.7361	75.4402	2.35598	0.00830584	AT4G19390.1	Uncharacterised protein family (UPF0114)
BnaC04g33410D	chrC04	35045402	35046279	4.67259	85.5351	4.19422	1.89748e-06	4.70868	35.7225	2.92344	0.000489289	AT2G21560.1	0
BnaC04g33420D	chrC04	35054521	35055234	4.15023	46.362	3.48168	7.24354e-05	3.23533	20.5863	2.6697	0.00294458	AT2G21560.1	0
BnaC02g35940D	chrC02	38809788	38811530	5.98681	44.0028	2.87774	0.00226523	7.01146	62.2671	3.15068	0.00034341	AT3G26170.1	cytochrome P450, family 71, subfamily B, polypeptide 19
BnaC05g22680D	chrC05	16493832	16494248	1.18326	16.466	3.79865	0.00298143	0.619108	18.772	4.92225	0.00326622	AT1G29640.1	Protein of unknown function, DUF584
BnaC08g25770D	chrC08	27369696	27373568	8.5624	0.313958	-4.76937	2.67594e-07	14.4902	0.418382	-5.11412	4.3285e-09	AT3G54920.1	Pectin lyase-like superfamily protein
BnaC08g25600D	chrC08	27282544	27286256	7.60836	0.107665	-6.14296	9.07834e-05	7.15605	0.175704	-5.34795	2.42221e-05	AT2G39130.1	Transmembrane amino acid transporter family protein
BnaC08g25440D	chrC08	27164769	27166125	4.39082	26.9788	2.61926	0.00447906	4.23034	25.8869	2.61338	0.00218531	AT3G54680.1	proteophosphoglycan-related
BnaC08g24830D	chrC08	26741227	26742088	3.72623	23.0124	2.62662	0.00761138	5.21486	27.7761	2.41314	0.00938143	AT2G39050.1	hydroxyproline-rich glycoprotein family protein
BnaC08g24340D	chrC08	26377374	26377622	16.8928	281.168	4.05695	1.28887e-05	35.1946	287.779	3.03154	0.000534026	AT3G53235.1	0
BnaC08g24300D	chrC08	26347622	26351557	3.64166	0.359837	-3.33918	0.000946727	4.27488	0.300213	-3.83183	7.26459e-05	AT3G53190.1	Pectin lyase-like superfamily protein
BnaC08g24260D	chrC08	26291156	26292628	0.846875	9.20178	3.44169	0.000250853	0.366042	5.27982	3.85041	0.00011887	AT3G53160.1	UDP-glucosyl transferase 73C7
BnaC08g23200D	chrC08	25538197	25542288	1.33471	56.7583	5.41023	3.27312e-09	3.93352	22.9226	2.54288	0.00335046	AT3G51895.1	sulfate transporter 3;1
BnaC08g22760D	chrC08	25300978	25303695	10.4585	1.05289	-3.31224	0.000347168	11.4458	1.8742	-2.61047	0.00320658	AT3G51360.1	Eukaryotic aspartyl protease family protein
BnaC09g02080D	chrC09	1131296	1132762	0.393382	10.483	4.73598	2.38461e-06	0.418459	33.0364	6.30282	1.4376e-11	AT3G29575.4	ABI five binding protein 3
BnaA06g20970D	chrA06	14565519	14569977	19.0686	1.56961	-3.60273	4.2531e-05	15.0682	1.996	-2.91632	0.000551222	AT3G49260.2	IQ-domain 21
BnaA06g22230D	chrA06	15522808	15526306	50.9253	0.5321	-6.58054	2.23101e-11	47.9624	5.70002	-3.07287	0.000217438	AT5G62720.1	Integral membrane HPP family protein
BnaA06g22370D	chrA06	15611534	15613321	6.75347	0.627453	-3.42805	0.00196634	10.8398	1.42291	-2.92942	0.00273842	AT5G62920.1	response regulator 6
BnaC07g14700D	chrC07	20633190	20634792	1.58112	19.5929	3.63131	5.3705e-05	2.11529	17.4481	3.04414	0.000420054	AT1G21000.2	PLATZ transcription factor family protein
BnaC07g14690D	chrC07	20606809	20607432	0.200221	23.457	6.87228	0.00032157	0.621803	17.7796	4.83762	2.71405e-05	AT1G21010.1	0
BnaA10g07450D	chrA10	5922337	5923346	1.16036	14.4669	3.64011	0.000176669	1.08096	7.7563	2.84306	0.00640264	AT5G52420.1	0
BnaC04g23330D	chrC04	24454818	24455241	19.1289	0.542457	-5.1401	0.00199344	20.4105	0.878348	-4.53838	0.000678211	AT3G58850.1	phy rapidly regulated 2
BnaC03g36340D	chrC03	21946845	21950300	1.40229	38.1926	4.76743	8.2061e-08	1.05697	12.4718	3.56066	3.50965e-05	AT3G08860.1	PYRIMIDINE 4
BnaC03g36350D	chrC03	21952496	21957106	1.46714	39.0907	4.73574	9.50868e-08	1.1211	10.7943	3.26729	0.00015389	AT3G08860.1	PYRIMIDINE 4
BnaC03g37090D	chrC03	22441413	22444347	26.6281	4.03985	-2.72058	0.00312208	27.3737	4.94383	-2.46909	0.00471307	AT3G11170.1	fatty acid desaturase 7
BnaC03g37790D	chrC03	23119257	23121956	47.7973	5.39175	-3.1481	0.000651397	33.1595	4.51412	-2.8769	0.000697588	AT3G12700.1	Eukaryotic aspartyl protease family protein
BnaCnng00510D	chrCnn_random	653026	653734	9.2509	103.009	3.47703	7.85562e-05	6.09641	80.5478	3.72381	6.78411e-06	AT2G04240.2	RING/U-box superfamily protein
BnaC05g42010D	chrC05	39556221	39558873	38.5917	5.96047	-2.69479	0.00559128	41.3165	6.59628	-2.64699	0.00329827	AT3G11170.1	fatty acid desaturase 7
BnaC05g41830D	chrC05	39434740	39436432	19.9349	150.379	2.91523	0.00948896	18.7019	144.86	2.9534	0.00340745	AT3G11410.1	protein phosphatase 2CA
BnaA04g06100D	chrA04	4658791	4659677	10.0546	69.0095	2.77894	0.00228385	16.2648	94.8736	2.54425	0.00369215	AT4G14270.1	0
BnaA04g06090D	chrA04	4655439	4656273	5.00095	29.8694	2.57839	0.00624033	6.29217	38.8566	2.62653	0.00241066	AT4G14270.1	0
BnaA03g32410D	chrA03	15630916	15633077	37.8217	3.10201	-3.60794	3.83619e-05	20.7062	2.01037	-3.36453	7.04506e-05	AT3G12700.1	Eukaryotic aspartyl protease family protein
BnaA03g32280D	chrA03	15575380	15578982	1.92963	17.1514	3.15193	0.000421168	0.477772	5.47931	3.5196	0.000205449	AT3G12500.1	basic chitinase
BnaA03g29740D	chrA03	14458261	14463399	5.14688	0.227437	-4.50016	9.34429e-07	4.79804	0.25609	-4.22772	1.0152e-06	AT3G06880.2	Transducin/WD40 repeat-like superfamily protein
BnaA03g29230D	chrA03	14219721	14222362	17.8015	2.90314	-2.61631	0.00461122	14.6467	0.995843	-3.87851	6.2938e-06	AT3G05910.1	Pectinacetylesterase family protein
BnaA03g29220D	chrA03	14218735	14219546	20.8528	2.77912	-2.90754	0.00948972	60.4227	4.79768	-3.65468	5.75642e-05	AT3G05900.1	neurofilament protein-related
BnaA03g28780D	chrA03	14009781	14011244	6.41089	88.9074	3.79371	1.88454e-05	5.66172	71.0725	3.64998	8.9506e-06	AT3G04720.1	pathogenesis-related 4
BnaA03g28770D	chrA03	14007850	14008697	0.671734	147.835	7.78188	1.12828e-10	18.8729	344.938	4.19195	1.28047e-06	AT3G04720.1	pathogenesis-related 4
BnaA03g27910D	chrA03	13682418	13683091	0.600732	359.51	9.22509	0	0.509162	146.01	8.16373	2.57454e-10	AT3G02480.1	Late embryogenesis abundant protein (LEA) family protein
BnaA03g26820D	chrA03	13197810	13199385	1.66726	95.5325	5.84044	1.97846e-05	3.04533	76.1422	4.64402	2.76003e-05	AT4G01060.2	CAPRICE-like MYB3
BnaA07g11120D	chrA07	10447443	10448066	1.50357	48.9405	5.02457	8.57183e-08	2.24002	47.0403	4.39232	4.542e-07	AT1G21010.1	0
BnaA07g11130D	chrA07	10457829	10459092	2.73247	21.293	2.96211	0.00160562	2.24597	20.5241	3.19191	0.000378031	AT1G21000.1	PLATZ transcription factor family protein
BnaA07g12150D	chrA07	11140282	11141104	18.0731	2.08703	-3.11432	0.00130757	20.4486	3.30044	-2.63127	0.00465391	AT5G67070.1	ralf-like 34
BnaA07g12260D	chrA07	11191533	11194111	12.9182	2.33803	-2.46604	0.00820605	20.9437	3.99579	-2.38996	0.00649329	AT5G66920.1	SKU5 similar 17
BnaC06g29090D	chrC06	30180147	30180643	0.523784	21.6609	5.36997	0.000119857	0.563535	19.6337	5.12268	0.000250174	AT1G67920.1	0
BnaC02g28050D	chrC02	26273329	26275720	2.99264	0.252731	-3.56574	0.00667028	11.4136	0.982078	-3.53877	9.28285e-05	AT4G02130.3	galacturonosyltransferase 6
BnaC02g27820D	chrC02	25795087	25796995	3.06356	0.073107	-5.38906	0.00958848	2.81731	0.306586	-3.19995	0.00523041	AT4G00910.1	Aluminium activated malate transporter family protein
BnaC04g14790D	chrC04	12242231	12245750	15.0202	1.48565	-3.33774	0.000272178	15.8965	1.70594	-3.22006	0.000204501	AT2G30010.1	TRICHOME BIREFRINGENCE-LIKE 45
BnaA03g39980D	chrA03	19970597	19972713	24.5205	1.36424	-4.16782	3.52202e-06	28.6307	3.05248	-3.22951	0.000116059	AT5G61130.1	plasmodesmata callose-binding protein 1
BnaA03g39660D	chrA03	19790800	19795041	2.66848	28.1726	3.4002	0.000132424	5.67056	32.3989	2.51438	0.00499695	AT5G23050.1	acyl-activating enzyme 17
BnaA03g39650D	chrA03	19787519	19789771	96.0923	11.4641	-3.0673	0.00225058	64.0889	10.3935	-2.62439	0.00369673	AT5G23060.1	calcium sensing receptor
BnaA03g39380D	chrA03	19618019	19620362	0.50115	8.20844	4.03379	2.10843e-05	1.86078	26.6076	3.83786	2.77327e-06	AT2G16890.2	UDP-Glycosyltransferase superfamily protein
BnaA03g39150D	chrA03	19505784	19506967	14.7827	0.842795	-4.13258	2.21578e-05	24.8409	1.32744	-4.226	1.37638e-06	AT3G51330.1	Eukaryotic aspartyl protease family protein
BnaA03g38940D	chrA03	19360374	19360896	12.6621	71.9737	2.50695	0.00646512	16.2476	93.1803	2.5198	0.00349599	AT2G15960.1	0
BnaA09g26040D	chrA09	19158540	19160295	3.76546	55.7338	3.88765	9.18034e-06	3.35904	34.1298	3.34491	5.76048e-05	AT1G30500.2	nuclear factor Y, subunit A7
BnaA08g00900D	chrA08	630306	633770	4.97297	150.809	4.92247	1.96547e-06	14.9665	138.981	3.21508	0.00245127	AT1G54100.2	aldehyde dehydrogenase 7B4	btg-26
BnaA08g00970D	chrA08	691965	693868	2.04169	20.9833	3.36141	0.000159001	14.8571	128.955	3.11765	0.00110842	AT1G53990.1	GDSL-motif lipase 3
BnaA08g01090D	chrA08	851225	854580	0.668803	9.35095	3.80546	2.16938e-05	0.718193	7.84392	3.44913	5.88644e-05	AT1G53470.1	mechanosensitive channel of small conductance-like 4
BnaA04g09690D	chrA04	8695965	8697406	8.49058	52.7561	2.6354	0.00478461	5.00921	33.4692	2.74018	0.0012246	AT5G39890.1	Protein of unknown function (DUF1637)
BnaC02g08600D	chrC02	4790985	4792201	58.3868	0.857736	-6.08896	6.41713e-11	80.2528	3.26855	-4.61783	2.88718e-08	AT5G19190.1	0
BnaC02g07910D	chrC02	4256904	4258481	0.415042	3.80949	3.19827	0.00725313	0.634874	6.07615	3.25861	0.00172231	AT5G18130.1	0
BnaC02g07540D	chrC02	4132196	4133932	0.0608059	6.31424	6.69825	0.00180402	0.330146	4.56281	3.78875	0.000328631	AT5G17860.1	calcium exchanger 7
BnaC02g11050D	chrC02	6401238	6403472	0.990574	9.55917	3.27055	0.000334352	0.925146	7.834	3.082	0.000517599	AT5G58000.1	Reticulon family protein
BnaC02g10060D	chrC02	5726267	5727222	3.21163	251.008	6.28828	1.92925e-10	21.7519	649.166	4.89937	2.33106e-05	AT5G59320.1	lipid transfer protein 3
BnaC02g10050D	chrC02	5694996	5695876	30.6854	906.119	4.88408	0.00011786	45.0702	1239.39	4.78132	0.000357148	AT5G59310.1	lipid transfer protein 4
BnaC04g25500D	chrC04	26635739	26638091	1.2029	11.6722	3.27849	0.000364039	3.29231	25.438	2.94981	0.000418179	AT3G55430.1	O-Glycosyl hydrolases family 17 protein
BnaC04g25430D	chrC04	26573133	26574654	0.797225	14.0986	4.14442	1.82519e-05	0.819645	13.3175	4.02218	1.54789e-05	AT3G55500.1	expansin A16
BnaC01g16980D	chrC01	11639539	11640651	144.632	14.2775	-3.34058	0.000326799	146.688	14.8937	-3.29998	0.000122107	AT4G25050.1	acyl carrier protein 4
BnaC01g16530D	chrC01	11333347	11336238	5.00048	0.427116	-3.54937	0.000903264	9.12167	0.730423	-3.64249	9.08503e-05	AT4G24670.2	tryptophan aminotransferase related 2
BnaC01g15760D	chrC01	10800891	10803717	1.61977	15.69	3.27598	0.000314098	1.47011	15.267	3.37642	9.48139e-05	AT4G23920.1	UDP-D-glucose/UDP-D-galactose 4-epimerase 2
BnaC01g15700D	chrC01	10783357	10783947	6.36355	35.3975	2.47574	0.00846399	3.09809	36.8295	3.57141	3.59172e-05	AT4G23880.1	0
BnaC03g67920D	chrC03	57515111	57515615	30.5005	1.3688	-4.47785	5.82706e-05	86.3707	1.20146	-6.16768	8.82414e-09	0	0
BnaC03g67930D	chrC03	57520370	57522367	5.12607	0.660627	-2.95595	0.00694485	8.62621	1.20962	-2.83417	0.00349599	AT4G30420.1	nodulin MtN21 /EamA-like transporter family protein
BnaA02g15910D	chrA02	9385193	9385917	5.11116	88.5384	4.11458	2.9473e-06	0.667876	37.4753	5.81022	2.55008e-09	AT1G72290.1	Kunitz family trypsin and protease inhibitor protein
BnaA02g15800D	chrA02	9244187	9246334	4.64867	0.571288	-3.02453	0.00376295	5.05025	0.429037	-3.55718	0.00040178	AT1G72130.1	Major facilitator superfamily protein
BnaA02g15090D	chrA02	8667593	8669281	9.26955	134.172	3.85544	1.87453e-05	4.60922	32.4908	2.81743	0.00102731	AT1G70670.1	Caleosin-related family protein
BnaA05g04830D	chrA05	2534461	2536592	9.26414	1.20749	-2.93964	0.00278539	7.00701	0.777178	-3.17248	0.00125075	AT2G45400.1	NAD(P)-binding Rossmann-fold superfamily protein
BnaA05g04890D	chrA05	2577317	2578800	122.574	14.1389	-3.11592	0.00336536	79.6487	6.37186	-3.64387	2.73503e-05	AT2G45470.1	FASCICLIN-like arabinogalactan protein 8
BnaA05g05420D	chrA05	2798876	2799514	48.5828	3.14136	-3.95099	1.52205e-05	52.8281	1.82625	-4.85435	7.42775e-08	AT2G40330.1	PYR1-like 6
BnaA05g05590D	chrA05	2927765	2929024	1.47011	11.2491	2.93581	0.00214671	2.77534	16.9427	2.60993	0.00298805	AT2G40000.1	ortholog of sugar beet HS1 PRO-1 2
BnaA05g05760D	chrA05	3035335	3039844	6.83632	454.308	6.05431	2.71297e-05	7.70364	311.584	5.33794	2.32969e-05	AT2G39800.4	delta1-pyrroline-5-carboxylate synthase 1
BnaA05g06860D	chrA05	3722917	3725187	0.240235	7.90995	5.04115	3.23496e-06	0.788774	7.7269	3.29221	0.000393579	AT5G02230.2	Haloacid dehalogenase-like hydrolase (HAD) superfamily protein
BnaA05g07060D	chrA05	3809978	3813408	4.6451	0.770605	-2.59165	0.00846399	6.18605	1.19774	-2.36871	0.00981387	AT2G37440.1	DNAse I-like superfamily protein
BnaA05g07060D	chrA05	3809978	3813408	4.6451	0.770605	-2.59165	0.00846399	6.18605	1.19774	-2.36871	0.00981387	AT2G37440.1	DNAse I-like superfamily protein
BnaA05g08020D	chrA05	4413679	4416365	2.56268	12.0264	2.23048	0.0200692	2.33015	10.9789	2.23624	0.0126138	AT2G36270.1	Basic-leucine zipper (bZIP) transcription factor family protein
BnaA05g08210D	chrA05	4525314	4526188	18.7416	1.12755	-4.05499	1.09762e-05	8.5077	0.367799	-4.53178	5.34333e-05	AT2G36050.1	ovate family protein 15
BnaC07g11810D	chrC07	17304082	17305684	7.27946	158.356	4.44319	1.6385e-06	10.4477	165.206	3.983	4.54906e-06	AT1G27950.1	glycosylphosphatidylinositol-anchored lipid protein transfer 1
BnaC06g25850D	chrC06	27540149	27541543	12.8972	0.462566	-4.80126	1.5944e-06	10.9497	1.72976	-2.66225	0.00450756	AT1G68520.1	B-box type zinc finger protein with CCT domain
BnaC06g25840D	chrC06	27539609	27540029	26.4602	3.09629	-3.09521	0.00447332	24.7206	2.85558	-3.11386	0.00396916	AT1G68520.1	B-box type zinc finger protein with CCT domain
BnaC06g25430D	chrC06	27066414	27067822	0.41336	58.0769	7.13442	4.54594e-13	0.95846	29.8997	4.96327	4.39446e-09	AT1G69260.1	ABI five binding protein
BnaC04g18340D	chrC04	17681805	17685141	28.5742	4.42524	-2.69089	0.00357817	25.8708	3.53025	-2.87349	0.000629402	AT1G58080.1	ATP phosphoribosyl transferase 1
BnaC02g28530D	chrC02	27211457	27212460	11.4071	1.35617	-3.07232	0.00432167	13.7674	2.04545	-2.75077	0.00672747	AT4G12090.1	Cornichon family protein
BnaA07g13630D	chrA07	12017104	12018930	0.311133	3.81906	3.61761	0.00131641	0.454566	4.03619	3.15043	0.00298805	AT2G28110.1	Exostosin family protein
BnaA07g14020D	chrA07	12456170	12457906	9.11579	0.758736	-3.5867	0.000104062	12.3148	0.804154	-3.93677	4.38062e-06	AT2G28630.1	3-ketoacyl-CoA synthase 12
BnaC09g25190D	chrC09	24186677	24189966	1.9465	17.6831	3.18342	0.000417986	3.19554	19.7746	2.62951	0.00230152	AT4G08290.1	nodulin MtN21 /EamA-like transporter family protein
BnaC05g16380D	chrC05	10206408	10207711	0.889901	14.7545	4.05136	1.91752e-05	4.635	22.8872	2.3039	0.0099218	AT1G21130.1	O-methyltransferase family protein
BnaC05g16720D	chrC05	10512884	10513642	40.5118	2.79957	-3.85507	1.72168e-05	30.5433	2.03518	-3.90762	8.33808e-06	AT1G21500.1	0
BnaC05g18820D	chrC05	12464275	12467791	8.46564	0.892005	-3.2465	0.000491532	11.7174	0.575029	-4.34887	5.65632e-07	AT1G23480.2	cellulose synthase-like A3
BnaC05g18430D	chrC05	12104869	12107353	5.94809	0.847669	-2.81085	0.00343399	8.67136	0.427212	-4.34324	1.00095e-06	AT1G23030.1	ARM repeat superfamily protein
BnaC05g18420D	chrC05	12102617	12104379	5.90256	0.479926	-3.62046	0.000313637	8.09456	0.571969	-3.82294	4.0215e-05	AT1G23030.1	ARM repeat superfamily protein
BnaC05g17950D	chrC05	11686111	11687013	13.0194	1.05486	-3.62553	0.000411577	13.3869	0.892382	-3.90701	0.000104709	AT1G22690.3	Gibberellin-regulated family protein
BnaC05g17920D	chrC05	11659291	11662456	12.709	1.96089	-2.69627	0.00357388	13.4363	2.22693	-2.59301	0.00293005	AT1G22650.1	Plant neutral invertase family protein
BnaC05g17730D	chrC05	11471622	11474136	13.7628	2.43493	-2.49882	0.00915125	9.10912	1.15662	-2.97739	0.00145186	AT1G22430.2	GroES-like zinc-binding dehydrogenase family protein
BnaAnng00440D	chrAnn_random	428143	429666	7.69049	0.213738	-5.16916	7.64464e-06	2.70413	0.125046	-4.43463	0.00589554	AT5G02760.1	Protein phosphatase 2C family protein
BnaAnng01040D	chrAnn_random	715815	716590	0.359171	15.5592	5.43696	0.000187933	7.12997	66.4711	3.22076	0.000104701	AT5G04760.1	Duplicated homeodomain-like superfamily protein
BnaAnng01540D	chrAnn_random	881779	883358	3.51724	32.8826	3.22481	0.000368737	0.678813	6.057	3.15752	0.00732581	AT5G05965.1	0
BnaC03g28300D	chrC03	16673143	16675259	10.9174	71.9302	2.71996	0.00667394	10.3933	64.0317	2.62313	0.00414466	AT4G08900.1	arginase
BnaC03g28310D	chrC03	16689318	16690450	14.2881	1.54147	-3.21243	0.000438767	66.7386	2.30348	-4.85663	6.10552e-09	AT4G08950.1	Phosphate-responsive 1 family protein
BnaC03g28630D	chrC03	16919464	16920448	0.292633	97.454	8.37949	2.32413e-08	0.820969	69.6497	6.40664	4.8442e-11	AT4G09600.1	GAST1 protein homolog 3
BnaC05g46390D	chrC05	41895997	41902491	1.75271	46.1474	4.71859	8.94314e-08	2.34471	15.8751	2.75929	0.00137617	AT3G05400.1	Major facilitator superfamily protein
BnaC05g45750D	chrC05	41555301	41556097	88.9992	3.47156	-4.68014	1.55045e-07	64.0355	4.35381	-3.87852	2.26229e-06	AT3G06070.1	0
BnaC05g45130D	chrC05	41107602	41108084	30.2378	1.26942	-4.57412	0.00019248	29.9435	1.93863	-3.94913	0.000334806	AT3G06750.1	hydroxyproline-rich glycoprotein family protein
BnaA02g31590D	chrA02	22782606	22784834	58.8066	5.87628	-3.323	0.00028363	88.128	9.6074	-3.19738	0.000331577	AT5G26280.1	TRAF-like family protein
BnaC02g38610D	chrC02	41528326	41531060	5.66945	0.795872	-2.8326	0.00421249	9.10937	1.58784	-2.52028	0.0052311	AT5G48450.1	SKU5 similar 3
BnaC02g38400D	chrC02	41387956	41389561	1.96347	57.619	4.87507	4.67158e-08	0.715256	17.2217	4.58963	1.31383e-07	AT5G48180.1	nitrile specifier protein 5
BnaA01g03680D	chrA01	1729353	1735454	4.454	130.327	4.8709	2.56706e-05	4.77613	56.7582	3.57091	0.000187373	AT4G33150.2	lysine-ketoglutarate reductase/saccharopine dehydrogenase bifunctional enzyme
BnaA01g03470D	chrA01	1633033	1633658	0.463848	28.9587	5.9642	1.18288e-05	0.761116	16.9436	4.47648	0.000150089	AT4G33467.2	0
BnaA01g03340D	chrA01	1587155	1588543	2.1317	14.5929	2.77519	0.00893893	1.62286	14.7382	3.18294	0.00181828	AT4G33625.2	0
BnaA01g02460D	chrA01	1248044	1251570	24.2558	0.247288	-6.616	3.22148e-10	21.3023	0.438086	-5.60365	5.06526e-10	AT4G34710.2	arginine decarboxylase 2
BnaA01g01000D	chrA01	554007	556307	0.233137	17.8171	6.25594	2.31428e-08	2.50622	22.5002	3.16635	0.000151856	AT4G36850.1	PQ-loop repeat family protein / transmembrane family protein
BnaA01g00900D	chrA01	501311	502567	4.49189	97.9877	4.44721	5.04805e-07	3.38027	127.786	5.24045	6.83245e-10	AT4G37150.1	methyl esterase 9
BnaA01g00520D	chrA01	282887	284561	0.0720069	7.51598	6.70568	0.000262068	0.400667	43.1887	6.75211	0	AT4G37430.1	cytochrome P450, family 91, subfamily A, polypeptide 2
BnaC08g20940D	chrC08	23527738	23532022	8.61306	0.242833	-5.14849	1.06752e-07	6.09522	0.470188	-3.69637	5.24037e-05	AT3G49260.2	IQ-domain 21
BnaC08g20950D	chrC08	23533121	23534608	8.28192	0.194808	-5.40984	7.61566e-06	5.74936	0.656433	-3.13068	0.00142349	AT3G49260.2	IQ-domain 21
BnaA09g37270D	chrA09	26843501	26845936	57.7974	1.44452	-5.32234	3.84691e-09	57.2944	1.51917	-5.23704	6.17778e-10	AT3G58120.1	Basic-leucine zipper (bZIP) transcription factor family protein
BnaA09g49870D	chrA09	33093200	33095241	1.9032	20.3268	3.41688	0.000111886	5.10657	48.6624	3.25238	0.000169302	AT1G06570.1	phytoene desaturation 1
BnaA09g49730D	chrA09	33033303	33033964	37.6899	2.19384	-4.10264	8.95393e-06	25.3911	1.02018	-4.63742	1.27831e-06	AT1G06830.1	Glutaredoxin family protein
BnaA09g49520D	chrA09	32935585	32936964	12.2528	1.60177	-2.93537	0.00253987	10.8488	1.19702	-3.18002	0.000776439	AT1G07370.1	proliferating cellular nuclear antigen 1
BnaA09g49050D	chrA09	32734342	32735874	85.0022	4.48947	-4.24288	1.72553e-06	90.773	13.522	-2.74696	0.00205029	AT1G08090.1	nitrate transporter 2:1
BnaA09g48650D	chrA09	32546686	32548604	2.80923	25.9974	3.21012	0.000494148	3.70274	34.7964	3.23227	0.000148647	AT1G08920.1	ERD (early response to dehydration) six-like 1
BnaC06g11390D	chrC06	13289224	13291210	10.2996	1.52287	-2.75773	0.0031389	2.76162	0.174879	-3.98109	0.00335608	AT4G15160.2	Bifunctional inhibitor/lipid-transfer protein/seed storage 2S albumin superfamily protein
BnaA10g04490D	chrA10	2408470	2410491	8.42874	93.0245	3.46422	0.000181808	22.5393	155.411	2.78557	0.00522044	AT1G07040.1	0
BnaA10g04840D	chrA10	2600340	2601788	0.490035	61.6106	6.97415	1.4648e-12	0.651826	36.0009	5.7874	1.05104e-10	AT1G07430.1	highly ABA-induced PP2C gene 2
BnaC01g09220D	chrC01	5251760	5254103	4.7899	0.14994	-4.99754	8.45978e-05	7.23798	0.202272	-5.16122	2.98104e-06	AT4G29310.1	Protein of unknown function (DUF1005)
BnaC01g09700D	chrC01	5683764	5686252	20.9721	1.91289	-3.45465	0.000113254	23.8501	2.13369	-3.48257	3.29764e-05	AT4G28780.1	GDSL-like Lipase/Acylhydrolase superfamily protein
BnaA04g24030D	chrA04	17700752	17706797	0.172019	5.0673	4.88058	0.000678192	0.27171	4.59669	4.08045	0.000856324	AT2G41660.1	Protein of unknown function, DUF617
BnaA04g23730D	chrA04	17527261	17530159	0.479888	24.6399	5.68216	1.0605e-09	1.67005	17.9036	3.42229	4.67915e-05	AT2G41190.1	Transmembrane amino acid transporter family protein
BnaA04g22810D	chrA04	17085151	17089577	0.998538	60.1998	5.9138	2.27609e-10	0.431564	26.6633	5.94914	1.28823e-11	AT2G39800.4	delta1-pyrroline-5-carboxylate synthase 1
BnaC03g38110D	chrC03	23367824	23371110	6.01705	0.32501	-4.2105	1.09762e-05	6.3171	0.443224	-3.83316	1.93443e-05	AT3G13690.1	Protein kinase protein with adenine nucleotide alpha hydrolases-like domain
BnaC03g38730D	chrC03	23855463	23861084	15.9099	2.36286	-2.75131	0.00309752	26.9258	3.51287	-2.93827	0.000862046	AT3G14840.2	Leucine-rich repeat transmembrane protein kinase
BnaC03g39230D	chrC03	24204689	24205706	0.107359	34.1811	8.31461	2.87112e-08	0.100666	22.9855	7.835	5.70958e-07	AT3G15670.1	Late embryogenesis abundant protein (LEA) family protein	BnECP63
BnaC03g39560D	chrC03	24548289	24549868	62.6664	1.78863	-5.13076	1.09386e-08	99.8725	1.50542	-6.05185	6.38295e-12	AT3G16240.1	delta tonoplast integral protein
BnaC03g39840D	chrC03	24856756	24858851	5.16154	0.218529	-4.56191	0.00048716	4.60498	0.554359	-3.0543	0.00370458	AT3G17060.1	Pectin lyase-like superfamily protein
BnaA07g24270D	chrA07	18152148	18153317	2.48799	15.9057	2.67649	0.00401977	4.04592	29.7871	2.88015	0.000603091	AT1G69490.1	NAC-like, activated by AP3/PI	BnNAC2
BnaA07g24330D	chrA07	18206433	18207813	0.295418	36.3522	6.94314	7.07393e-12	0.416664	26.9599	6.01578	4.41098e-11	AT1G69260.1	ABI five binding protein
BnaA07g24610D	chrA07	18419773	18420143	74.2055	4.53418	-4.03261	5.03103e-05	70.3286	5.75323	-3.61167	0.000168095	AT1G68520.1	B-box type zinc finger protein with CCT domain
BnaA07g24620D	chrA07	18420263	18421645	24.5186	1.62934	-3.91152	1.36531e-05	27.4338	3.24932	-3.07774	0.00024808	AT1G68520.1	B-box type zinc finger protein with CCT domain
BnaA07g25350D	chrA07	18878320	18883851	8.22809	0.680573	-3.59573	0.000111131	7.36632	0.818623	-3.16967	0.000413814	AT1G65590.1	beta-hexosaminidase 3
BnaA07g25720D	chrA07	19023050	19024015	0.109331	5.3905	5.62365	0.00597875	0.82698	7.30139	3.14225	0.00190913	AT1G66230.1	myb domain protein 20
BnaC06g15360D	chrC06	18050305	18051619	2.58585	44.4283	4.10276	3.30615e-06	4.09449	35.0009	3.09564	0.000207123	AT3G54680.1	proteophosphoglycan-related
BnaC06g14980D	chrC06	17699599	17700933	8.47525	64.7703	2.93401	0.00352694	4.8739	54.289	3.47751	0.000518236	AT3G53980.2	Bifunctional inhibitor/lipid-transfer protein/seed storage 2S albumin superfamily protein
BnaA03g19130D	chrA03	9045008	9046882	36.8034	0.423778	-6.44039	3.43706e-11	11.8198	0.847518	-3.80181	2.82762e-05	AT2G40610.1	expansin A8
BnaA03g18760D	chrA03	8826396	8830670	2.94101	33.0894	3.49198	0.000112859	1.46304	21.8076	3.89779	1.91573e-06	AT2G39800.4	delta1-pyrroline-5-carboxylate synthase 1
BnaA03g17720D	chrA03	8353447	8354313	49.939	6.46341	-2.9498	0.000970214	71.301	6.51131	-3.4529	2.88179e-05	AT2G38310.1	PYR1-like 4
BnaA03g17520D	chrA03	8227707	8228312	5.97061	35.3756	2.5668	0.0067319	5.18811	40.0613	2.94893	0.000675631	AT2G37970.1	SOUL heme-binding family protein
BnaC03g48210D	chrC03	33184591	33186028	16.2577	2.57942	-2.65601	0.00660237	17.4529	3.10604	-2.49032	0.00792079	AT1G10470.1	response regulator 4
BnaC03g48090D	chrC03	33066748	33067647	2.15303	41.2763	4.26088	4.19343e-06	1.13057	11.4343	3.33825	0.00200822	AT2G17850.1	Rhodanese/Cell cycle control phosphatase superfamily protein
BnaC03g34970D	chrC03	21238583	21244066	4.87921	0.158488	-4.9442	1.42202e-07	5.09392	0.468901	-3.44142	4.90311e-05	AT3G06880.2	Transducin/WD40 repeat-like superfamily protein
BnaA06g16060D	chrA06	8865101	8869122	10.6386	0.376013	-4.82239	2.74091e-07	3.96963	0.493457	-3.00801	0.00229471	AT3G49260.2	IQ-domain 21
BnaA06g15800D	chrA06	8679855	8680345	5.31272	56.334	3.40648	0.000159925	1.64823	19.0084	3.52764	0.00040178	AT3G49570.1	response to low sulfur 3
BnaC01g25850D	chrC01	22094127	22095653	23.0974	2.39479	-3.26976	0.000206408	69.3101	6.28571	-3.46292	5.34333e-05	AT4G12730.1	FASCICLIN-like arabinogalactan 2
BnaA04g03610D	chrA04	2458406	2460621	1.00901	6.15828	2.60958	0.00937797	0.890973	8.98527	3.33411	0.00020955	AT3G55430.1	O-Glycosyl hydrolases family 17 protein
BnaA04g04450D	chrA04	3275964	3276807	22.2671	176.655	2.98795	0.00150247	29.9359	196.81	2.71686	0.00235301	AT3G53980.2	Bifunctional inhibitor/lipid-transfer protein/seed storage 2S albumin superfamily protein
BnaA04g04790D	chrA04	3522708	3524310	6.17843	39.8055	2.68766	0.00335852	15.8786	96.4765	2.60309	0.0046439	AT3G53400.1	0
BnaA08g10820D	chrA08	10006588	10008337	0.452977	12.6988	4.80911	1.11535e-05	0.240552	8.42899	5.13094	0.000648176	AT4G35190.1	Putative lysine decarboxylase family protein
BnaA08g10720D	chrA08	9941017	9941760	2.77203	37.2698	3.74899	2.63248e-05	1.6903	11.1451	2.72106	0.00568502	AT4G24110.1	0
BnaA08g09690D	chrA08	9193191	9194919	4.01407	67.2617	4.06665	3.54086e-06	4.27409	25.6233	2.58377	0.00309495	AT4G21570.1	Protein of unknown function (DUF300)
BnaA08g09330D	chrA08	8944530	8946552	5.92859	0.33087	-4.16336	0.000101652	11.5514	0.507478	-4.50858	1.38657e-06	AT4G19810.1	Glycosyl hydrolase family protein with chitinase insertion domain
BnaA08g08740D	chrA08	8507426	8507761	13.3707	88.9889	2.73455	0.00336026	11.5091	114.739	3.31751	0.000103691	AT4G18422.1	0
BnaA08g08680D	chrA08	8479373	8480061	11.7532	72.7478	2.62985	0.00465998	14.4067	146.894	3.34996	9.94524e-05	0	0
BnaA08g08170D	chrA08	8047029	8047421	506.98	30.9136	-4.03561	4.95973e-06	624.387	48.109	-3.69806	1.20117e-05	0	0
BnaC08g31770D	chrC08	31014086	31015405	0.890963	56.3504	5.98292	8.17717e-11	0.647272	37.8963	5.87154	9.20208e-11	AT3G61890.1	homeobox 12
BnaC08g32030D	chrC08	31223980	31226004	5.92347	0.384673	-3.94474	0.000176558	6.04088	0.783909	-2.946	0.00302957	AT3G62110.1	Pectin lyase-like superfamily protein
BnaC08g34670D	chrC08	32748098	32748832	16.2431	0.0951793	-7.41496	0.00941454	23.9942	1.78394	-3.74955	4.21862e-05	AT2G22170.1	Lipase/lipooxygenase, PLAT/LH2 family protein
BnaC08g35060D	chrC08	33073954	33074663	20.7391	157.745	2.92717	0.00250664	37.2433	262.862	2.81925	0.00321187	0	0
BnaC08g35240D	chrC08	33193957	33196440	1.46927	34.8326	4.56727	2.57328e-07	1.72806	15.0149	3.11917	0.00017839	AT2G22240.1	myo-inositol-1-phosphate synthase 2
BnaC04g39030D	chrC04	40104820	40106971	6.51766	176.59	4.75991	3.25089e-06	13.0427	376.318	4.85064	2.82037e-05	AT3G57020.1	Calcium-dependent phosphotriesterase superfamily protein
BnaC04g39350D	chrC04	40328031	40329692	12.3	1.66828	-2.88222	0.00281707	15.5273	1.64142	-3.2418	0.000249281	AT2G27840.1	histone deacetylase-related / HD-related
BnaC04g39750D	chrC04	40677577	40678264	3.42439	105.162	4.94062	3.17379e-08	3.96315	100.092	4.65854	2.19468e-08	AT2G28400.1	Protein of unknown function, DUF584
BnaC04g40170D	chrC04	41172941	41175603	114.772	10.4932	-3.45125	0.000435313	36.8607	4.51477	-3.02936	0.000281304	AT2G28950.1	expansin A6
BnaC08g02910D	chrC08	2376358	2377767	4.12764	49.9165	3.59613	5.62341e-05	2.94764	28.1814	3.25711	8.31071e-05	AT1G49450.1	Transducin/WD40 repeat-like superfamily protein
BnaA07g06820D	chrA07	7100206	7100529	10.0814	65.7024	2.70425	0.00959667	12.0434	80.3227	2.73756	0.00497874	AT3G23170.1	0
BnaC07g19920D	chrC07	26698493	26700187	0.48515	5.92285	3.60979	0.000495279	0.720509	6.61863	3.19944	0.00110676	AT5G47070.1	Protein kinase superfamily protein
BnaA09g31950D	chrA09	23749633	23752338	4.83785	0.394104	-3.61772	0.000430274	11.454	1.48459	-2.94771	0.000757056	AT3G51360.1	Eukaryotic aspartyl protease family protein
BnaA09g32410D	chrA09	24045465	24049610	1.46462	51.9384	5.1482	9.35213e-09	2.92313	27.4765	3.23261	9.50812e-05	AT3G51895.1	sulfate transporter 3;1
BnaA09g33440D	chrA09	24653300	24654775	0.590377	9.22341	3.96559	3.08003e-05	0.375054	6.27268	4.06391	3.59172e-05	AT3G53160.1	UDP-glucosyl transferase 73C7
BnaA09g33470D	chrA09	24683972	24687831	2.55323	0.260345	-3.29383	0.00210865	2.98088	0.429923	-2.79359	0.00600161	AT3G53190.1	Pectin lyase-like superfamily protein
BnaA09g33760D	chrA09	24824564	24826342	274.432	17.4857	-3.9722	0.000550177	280.094	22.8808	-3.6137	0.00105099	AT3G53460.3	chloroplast RNA-binding protein 29
BnaA09g34120D	chrA09	25064204	25065121	3.13461	19.07	2.60495	0.00596987	2.17849	19.6994	3.17675	0.000309079	AT3G54200.1	Late embryogenesis abundant (LEA) hydroxyproline-rich glycoprotein family
BnaA09g34640D	chrA09	25357407	25361706	7.05738	0.256548	-4.78183	8.51224e-07	8.57964	0.206807	-5.37456	2.2309e-08	AT2G39130.1	Transmembrane amino acid transporter family protein
BnaA03g02300D	chrA03	1055308	1058265	1.58149	0.116039	-3.76859	0.00753784	1.83322	0.154785	-3.56604	0.00373345	AT5G08020.1	RPA70-kDa subunit B
BnaA03g02470D	chrA03	1123271	1124470	12.1614	0.921013	-3.72295	0.000129428	13.0019	1.7549	-2.88927	0.00179068	AT5G08330.1	TCP family transcription factor
BnaA03g03230D	chrA03	1572505	1576858	0.288068	6.78911	4.55874	6.81677e-07	0.625779	12.0688	4.26948	2.62662e-07	AT5G11110.1	sucrose phosphate synthase 2F
BnaA03g04230D	chrA03	1954244	1956086	0.141384	10.9859	6.27989	0.00139771	0.765782	8.49151	3.47102	0.000854107	AT5G13170.1	senescence-associated gene 29
BnaA03g05200D	chrA03	2402017	2404375	6.13285	38.9281	2.66618	0.00425759	4.02077	20.4815	2.34878	0.007658	AT5G15120.1	Protein of unknown function (DUF1637)
BnaA03g05320D	chrA03	2452556	2453791	127.878	4.93699	-4.69499	1.1539e-07	120.729	11.8252	-3.35183	5.68109e-05	AT5G15230.1	GAST1 protein homolog 4
BnaA03g05390D	chrA03	2470907	2472222	31.2187	1.18804	-4.71575	2.24119e-07	22.0175	0.727664	-4.91923	7.88125e-08	AT5G15350.1	early nodulin-like protein 17
BnaA03g05810D	chrA03	2645316	2647779	18.068	0.345238	-5.7097	6.40185e-09	17.9197	3.49754	-2.35713	0.00770517	AT5G16030.1	0
BnaA03g06910D	chrA03	3058781	3060614	3.2896	26.4736	3.00857	0.000749841	7.02169	40.9956	2.54558	0.00324306	AT5G18130.1	0
BnaC01g08400D	chrC01	4588520	4591895	5.5479	0.0219493	-7.98162	0.00407962	20.0966	0.172047	-6.868	6.6489e-12	AT4G29990.1	Leucine-rich repeat transmembrane protein kinase protein
BnaC01g07920D	chrC01	4171172	4171921	3.57247	25.8137	2.85314	0.00940113	2.15671	24.6221	3.51305	0.00166991	AT4G30460.1	glycine-rich protein
BnaC01g05710D	chrC01	3049542	3052961	3.88545	0.208314	-4.22125	1.42203e-05	3.53719	0.539488	-2.71294	0.00416791	AT4G32710.1	Protein kinase superfamily protein
BnaC01g05030D	chrC01	2585128	2591515	8.3435	210.077	4.65412	0.00098178	10.5134	92.3415	3.13474	0.00818767	AT4G33150.2	lysine-ketoglutarate reductase/saccharopine dehydrogenase bifunctional enzyme
BnaC01g04330D	chrC01	2267066	2269501	4.36051	66.6787	3.93466	1.66911e-05	6.44638	53.1983	3.04482	0.000469005	AT4G34000.2	abscisic acid responsive elements-binding factor 3
BnaC01g04250D	chrC01	2230184	2231635	3.34342	77.8487	4.54128	5.58618e-07	5.51846	46.1875	3.06516	0.000312016	AT4G34131.1	UDP-glucosyl transferase 73B3
BnaC01g03720D	chrC01	1941528	1944288	21.0676	0.0909524	-7.8557	1.74601e-07	10.9909	0.548492	-4.3247	1.00923e-06	AT4G34710.2	arginine decarboxylase 2
BnaC01g03650D	chrC01	1884040	1884318	34.3295	2.03077	-4.07935	0.00837672	42.9954	2.04198	-4.39614	0.00413932	AT4G34800.1	SAUR-like auxin-responsive protein family
BnaC01g03640D	chrC01	1880546	1880860	26.4697	2.98097	-3.15049	0.00612256	48.9766	1.46673	-5.06141	0.000200945	AT4G34810.1	SAUR-like auxin-responsive protein family
BnaC01g03440D	chrC01	1779119	1779942	0.895045	8.84662	3.30509	0.00174352	1.26493	14.207	3.48948	0.000209333	AT4G35070.1	SBP (S-ribonuclease binding protein) family protein
BnaC01g02910D	chrC01	1531900	1533017	2.57799	34.4392	3.73973	3.0139e-05	6.88655	48.3581	2.8119	0.000877003	AT4G35770.1	Rhodanese/Cell cycle control phosphatase superfamily protein
BnaC01g01940D	chrC01	987296	988809	13.2133	119.342	3.17505	0.00160687	4.74836	32.6117	2.77989	0.0010194	AT4G37180.1	Homeodomain-like superfamily protein
BnaC01g01910D	chrC01	974779	975884	2.49079	164.044	6.04134	7.47652e-11	6.13926	247.688	5.33431	1.20994e-09	AT4G37150.1	methyl esterase 9
BnaC01g01530D	chrC01	731919	733737	9.85372	0.703792	-3.80745	3.5971e-05	13.4022	2.14206	-2.6454	0.00220874	AT4G37410.1	cytochrome P450, family 81, subfamily F, polypeptide 4
BnaC01g01500D	chrC01	716755	718924	0.0425812	16.6999	8.61541	5.53606e-05	0.793015	84.7998	6.74057	0	AT4G37430.1	cytochrome P450, family 91, subfamily A, polypeptide 2
BnaC01g01490D	chrC01	709705	711573	2.63134	15.275	2.5373	0.00650644	0.905118	7.09579	2.97079	0.00139681	AT4G37430.1	cytochrome P450, family 91, subfamily A, polypeptide 2
BnaC01g00680D	chrC01	286627	289549	1.31184	53.7224	5.35586	4.57744e-09	3.31435	44.5949	3.75008	8.02977e-06	AT4G39800.1	myo-inositol-1-phosphate synthase 1
BnaA01g10320D	chrA01	5152360	5154921	0.098349	4.1873	5.41196	0.00925158	0.736705	9.98799	3.76104	7.47832e-05	AT4G19970.1	0
BnaA01g10880D	chrA01	5434921	5436380	0.0650178	6.25056	6.58701	0.000654795	0.0697087	3.83586	5.78207	0.00398272	AT4G21020.1	Late embryogenesis abundant protein (LEA) family protein
BnaA01g11250D	chrA01	5599906	5603198	7.72342	1.0277	-2.90982	0.00214671	8.4422	0.476583	-4.14682	3.73331e-06	AT4G21410.1	cysteine-rich RLK (RECEPTOR-like protein kinase) 29
BnaA01g11760D	chrA01	5863534	5867151	0.352091	48.2287	7.0978	2.77542e-12	0.546791	22.8593	5.38565	2.62756e-09	AT4G21910.3	MATE efflux family protein
BnaA01g11870D	chrA01	5932989	5938953	9.8602	0.844387	-3.54564	7.55264e-05	10.9958	0.595865	-4.20582	9.23108e-07	AT4G22010.1	SKU5 similar 4
BnaA01g12090D	chrA01	6052122	6054890	9.39974	73.9196	2.97526	0.00227273	9.05813	50.3345	2.47426	0.00587259	AT4G22270.1	Protein of unknown function (DUF3537)
BnaC06g21200D	chrC06	23232007	23234848	32.9077	4.06332	-3.0177	0.000898239	53.1834	8.39816	-2.66283	0.00319809	AT1G76990.5	ACT domain repeat 3
BnaC06g21150D	chrC06	23180243	23182396	0.216678	6.85305	4.98312	1.91264e-05	0.189019	2.96841	3.97309	0.00355879	AT1G77120.1	alcohol dehydrogenase 1
BnaC06g20460D	chrC06	22499678	22501032	0.661065	36.3502	5.78103	5.22348e-09	1.43452	19.4485	3.76102	4.36335e-05	AT3G22840.1	Chlorophyll A-B binding family protein
BnaC06g20260D	chrC06	22310013	22313703	0.715265	22.9239	5.00223	2.24011e-08	2.20588	46.5303	4.39874	1.43404e-07	AT1G78960.1	lupeol synthase 2
BnaC03g17740D	chrC03	9061436	9064108	3.53525	20.9756	2.56883	0.00686686	6.79739	65.1613	3.26096	8.34007e-05	AT2G31750.1	UDP-glucosyl transferase 74D1
BnaC03g18410D	chrC03	9446975	9450304	0.863623	7.42233	3.1034	0.0015247	0.345443	10.6896	4.95161	1.92299e-07	AT2G32830.1	phosphate transporter 1;5
BnaC03g18600D	chrC03	9528367	9530209	7.10095	91.0047	3.67986	4.01596e-05	9.70307	106.684	3.45876	5.06657e-05	AT2G33380.1	Caleosin-related family protein
BnaC03g19520D	chrC03	10170677	10174750	0.679788	22.7014	5.06156	2.45897e-08	2.10544	13.9275	2.72575	0.00173963	AT1G72110.1	O-acyltransferase (WSD1-like) family protein
BnaA05g03980D	chrA05	2139041	2142232	0.258329	13.0042	5.65363	7.86725e-09	1.3079	14.6448	3.48507	3.67236e-05	AT3G60120.1	beta glucosidase 27
BnaA05g03420D	chrA05	1888936	1890632	1.69093	34.7272	4.36018	1.0987e-06	7.97488	116.096	3.86371	4.63819e-06	AT2G43570.1	chitinase, putative
BnaA05g03260D	chrA05	1827049	1829037	0.829451	19.3944	4.54734	7.34034e-07	0.321838	9.20021	4.83726	5.73656e-06	AT2G43330.1	inositol transporter 1
BnaA05g03080D	chrA05	1677499	1678748	2.06032	17.7047	3.10319	0.000961974	6.54593	34.0389	2.37852	0.00677184	AT2G42790.1	citrate synthase 3
BnaA05g02840D	chrA05	1492152	1493632	11.2644	0.950936	-3.56628	0.000297597	15.0282	0.731448	-4.36077	3.62875e-06	AT2G42380.2	Basic-leucine zipper (bZIP) transcription factor family protein
BnaA05g02550D	chrA05	1394296	1395234	31.3254	4.15915	-2.91297	0.0011955	18.443	2.62156	-2.81458	0.00119143	AT2G41940.1	zinc finger protein 8
BnaA05g02510D	chrA05	1381463	1382976	1.10483	14.0201	3.66561	7.05269e-05	1.20962	9.68549	3.00127	0.00115528	AT2G41870.1	Remorin family protein
BnaA05g01790D	chrA05	1015390	1017048	312.317	8.53297	-5.19382	1.08698e-06	130.461	21.5985	-2.59461	0.00897131	AT2G40610.1	expansin A8
BnaA05g01520D	chrA05	899903	903931	4.36632	61.6942	3.82064	4.01596e-05	6.03722	44.6248	2.88589	0.00105075	AT2G46270.1	G-box binding factor 3
BnaA05g01190D	chrA05	699676	700937	8.01874	148.259	4.2086	7.85865e-06	8.31789	105.191	3.66065	2.13031e-05	AT2G46680.1	homeobox 7
BnaA05g01100D	chrA05	599254	601388	2.76529	0.362297	-2.93219	0.00948972	5.19464	0.766048	-2.76152	0.00487396	AT2G46780.1	RNA-binding (RRM/RBD/RNP motifs) family protein
BnaA05g00520D	chrA05	249985	252499	9.94393	1.24592	-2.99661	0.000963935	10.8812	1.05912	-3.3609	7.70353e-05	AT2G47440.1	Tetratricopeptide repeat (TPR)-like superfamily protein
BnaA05g00280D	chrA05	120095	121424	35.3423	359.476	3.34643	0.00178158	50.1102	414.306	3.04752	0.00376447	AT2G47710.1	Adenine nucleotide alpha hydrolases-like superfamily protein
BnaA05g00130D	chrA05	79871	80296	49.1581	4.28595	-3.51974	0.000298733	54.9276	7.72847	-2.82928	0.00250257	AT2G47930.1	arabinogalactan protein 26
BnaC09g34350D	chrC09	37781329	37784869	0.0359741	10.609	8.20411	8.28559e-06	0.0587174	9.00683	7.26109	1.10364e-06	AT5G59220.1	highly ABA-induced PP2C gene 1
BnaC03g00220D	chrC03	125584	127524	3.5582	25.8757	2.86238	0.0014895	2.42246	13.2041	2.44644	0.00770517	AT5G01520.1	RING/U-box superfamily protein
BnaC03g01200D	chrC03	541294	543191	44.2921	6.40452	-2.78989	0.00367618	29.3999	4.30371	-2.77216	0.00117293	AT5G03380.1	Heavy metal transport/detoxification superfamily protein
BnaC03g02540D	chrC03	1219684	1220391	8.33417	83.1609	3.31879	0.000195836	14.3755	73.6857	2.35777	0.00753269	AT5G06320.1	NDR1/HIN1-like 3
BnaC03g02920D	chrC03	1404887	1406658	12.0794	0.315764	-5.25756	2.19998e-07	8.3894	0.54516	-3.94382	3.00222e-05	AT5G07200.1	gibberellin 20-oxidase 3
BnaC03g03480D	chrC03	1706603	1707631	6.84535	0.516232	-3.72903	0.000818299	12.5072	0.838577	-3.89867	5.00084e-05	AT5G08330.1	TCP family transcription factor
BnaC09g08130D	chrC09	5162376	5163397	1.4002	884.714	9.30343	4.54594e-13	8.35646	1009.01	6.91583	4.11075e-08	AT5G66400.1	Dehydrin family protein
BnaC09g08360D	chrC09	5274870	5276846	4.57325	0.1891	-4.596	0.000872588	17.3412	0.0633501	-8.09664	0.000269318	AT5G65980.1	Auxin efflux carrier family protein
BnaC09g08390D	chrC09	5311011	5311805	556.227	0.454006	-10.2587	0	899.319	5.30885	-7.40429	9.85602e-11	AT2G10940.2	Bifunctional inhibitor/lipid-transfer protein/seed storage 2S albumin superfamily protein
BnaC02g18310D	chrC02	14323764	14325492	22.0937	1.69617	-3.70328	2.62649e-05	15.1938	0.632055	-4.58729	8.80475e-08	AT1G68520.1	B-box type zinc finger protein with CCT domain
BnaA10g17910D	chrA10	13114045	13116728	14.582	0.401595	-5.1823	6.85738e-08	11.0684	1.56441	-2.82276	0.0015645	AT5G16570.1	glutamine synthetase 1;4
BnaA10g18290D	chrA10	13282232	13284834	50.005	3.69676	-3.75774	2.45965e-05	31.4645	3.25417	-3.27336	7.76897e-05	AT5G16030.1	0
BnaA10g18380D	chrA10	13332163	13336976	9.29295	0.80312	-3.53245	6.82485e-05	6.52034	0.595997	-3.45157	6.06011e-05	AT5G15900.1	TRICHOME BIREFRINGENCE-LIKE 19
BnaA10g19380D	chrA10	13796726	13796950	1023.65	6.85456	-7.22244	1.08241e-10	843.88	8.13288	-6.69713	1.68931e-10	AT5G14330.1	0
BnaA10g19690D	chrA10	13900448	13901175	2.39345	35.9922	3.91052	1.19747e-05	9.98676	62.0679	2.63576	0.00206229	AT5G13880.1	0
BnaA10g19780D	chrA10	13959832	13962645	0.506229	4.30102	3.08682	0.00204878	1.08981	9.08154	3.05886	0.000439116	AT5G13580.1	ABC-2 type transporter family protein
BnaA10g20120D	chrA10	14126353	14129056	0.375831	154.922	8.68724	0	3.65532	251.557	6.10474	2.15244e-10	AT5G13170.1	senescence-associated gene 29
BnaA10g22030D	chrA10	14973979	14974560	29.0051	0.456741	-5.98879	1.07212e-05	13.9795	0.884991	-3.98151	0.000284587	AT5G10210.1	0
BnaA10g22140D	chrA10	15032950	15033216	27.5736	308.018	3.48165	8.97158e-05	35.5124	228.439	2.68541	0.0020002	AT5G10040.1	0
BnaA10g22250D	chrA10	15068825	15071927	0.409029	6.08655	3.89535	3.20018e-05	0.417012	2.64668	2.66602	0.00944474	AT5G09930.1	ABC transporter family protein
BnaA10g23120D	chrA10	15361619	15362765	0.733997	8.26786	3.49367	0.000562572	0.886283	7.18644	3.01944	0.0026471	AT5G08240.1	0
BnaA10g23260D	chrA10	15414035	15415379	5.03969	0.222721	-4.50003	0.00250236	9.78216	1.40015	-2.80457	0.00376489	AT5G08100.1	N-terminal nucleophile aminohydrolases (Ntn hydrolases) superfamily protein
BnaA10g23640D	chrA10	15576994	15578704	6.55736	0.134886	-5.6033	4.98443e-05	7.40158	1.25936	-2.55514	0.00685373	AT5G07200.1	gibberellin 20-oxidase 3
BnaA10g23780D	chrA10	15655698	15656615	0.524355	22.8569	5.44594	6.85738e-08	0.138799	7.72136	5.79779	0.00383127	AT5G07330.1	0
BnaA10g24060D	chrA10	15776589	15777749	0.585686	5.20698	3.15225	0.00603429	1.94606	15.0711	2.95315	0.00140216	AT5G06860.1	polygalacturonase inhibiting protein 1
BnaA10g24180D	chrA10	15823426	15824289	0.0493394	203.076	12.007	3.25089e-06	0.407942	74.7639	7.51783	0	AT5G06760.1	Late Embryogenesis Abundant 4-5	BnLEA4
BnaA10g24610D	chrA10	16061057	16062942	4.71882	52.8484	3.48536	0.000110787	11.5205	83.9814	2.86586	0.00199683	AT3G26180.1	cytochrome P450, family 71, subfamily B, polypeptide 20
BnaA10g24990D	chrA10	16198838	16199452	66.9247	8.66514	-2.94924	0.000997412	55.0278	7.93119	-2.79455	0.00119439	AT5G05440.1	Polyketide cyclase/dehydrase and lipid transport superfamily protein
BnaA10g25840D	chrA10	16570300	16571845	2.09447	31.0474	3.88982	1.04863e-05	3.7305	23.4138	2.64992	0.002216	AT5G04350.1	Plant self-incompatibility protein S1 family
BnaA10g26100D	chrA10	16691167	16691895	8.95713	53.1957	2.5702	0.00530312	16.4174	88.8199	2.43565	0.00523041	AT5G04080.1	0
BnaA10g26970D	chrA10	17076261	17077905	11.3764	0.635119	-4.16287	7.80973e-06	7.08371	0.810823	-3.12705	0.000775061	AT5G02760.1	Protein phosphatase 2C family protein
BnaC08g39230D	chrC08	35046010	35047025	5.17811	36.4036	2.81358	0.00213175	8.89442	44.4552	2.32138	0.00878071	AT1G14860.1	nudix hydrolase homolog 18
BnaC08g37930D	chrC08	34473738	34474601	0.475087	6.98011	3.87699	0.000608938	1.04014	8.81112	3.08255	0.00204318	AT1G17180.1	glutathione S-transferase TAU 25
BnaC08g37400D	chrC08	34224453	34226953	0.640525	7.09847	3.47018	0.000857528	0.337563	6.993	4.37268	0.000239126	AT1G18100.1	PEBP (phosphatidylethanolamine-binding protein) family protein
BnaC08g37130D	chrC08	34087463	34091087	9.79062	0.946277	-3.37107	0.000144317	7.41515	1.00876	-2.8779	0.000717045	AT1G18620.1	0
BnaC02g21060D	chrC02	17724008	17726147	4.37851	0.0712039	-5.94234	0.00303738	3.60736	0.499928	-2.85115	0.00770079	AT1G72130.1	Major facilitator superfamily protein
BnaA03g34110D	chrA03	16580647	16582185	100.301	3.79133	-4.72549	8.22619e-08	118.608	2.81819	-5.39529	2.11848e-10	AT3G16240.1	delta tonoplast integral protein
BnaA03g33390D	chrA03	16162114	16163388	0.250552	6.64544	4.72918	9.50703e-05	0.163651	3.98594	4.60622	0.00254002	AT3G14440.1	nine-cis-epoxycarotenoid dioxygenase 3
BnaA03g32990D	chrA03	15975824	15979048	3.59426	0.39924	-3.17037	0.00216219	3.232	0.305536	-3.40301	0.000835163	AT3G13690.1	Protein kinase protein with adenine nucleotide alpha hydrolases-like domain
BnaA03g32700D	chrA03	15787525	15788157	0.21005	38.0681	7.5017	5.9566e-05	0.232726	12.9544	5.79866	0.00383099	AT3G13130.1	0
BnaA03g32570D	chrA03	15727244	15730813	12.4294	1.46771	-3.08212	0.000591685	9.57088	1.28222	-2.90001	0.000734326	AT3G13000.2	Protein of unknown function, DUF547
BnaC07g01380D	chrC07	2007698	2009846	6.47439	88.3464	3.77036	2.2336e-05	8.55754	53.5626	2.64596	0.00192055	AT2G19810.1	CCCH-type zinc finger family protein
BnaC07g01180D	chrC07	1811215	1814199	0.0277079	11.7783	8.73163	0.00124561	0.059347	6.94613	6.87089	0.000282682	AT2G19900.1	NADP-malic enzyme 1
BnaC01g13200D	chrC01	8576989	8580725	5.64685	0.953334	-2.56639	0.00803957	6.407	1.10073	-2.54119	0.0049096	AT1G35350.1	EXS (ERD1/XPR1/SYG1) family protein
BnaC01g13470D	chrC01	8777230	8780975	4.5306	0.305575	-3.8901	7.28447e-05	6.40271	0.568226	-3.49415	9.94524e-05	AT4G22010.1	SKU5 similar 4
BnaC01g13780D	chrC01	8985526	8988256	11.608	142.545	3.61823	0.000451012	9.05692	67.316	2.89386	0.00105647	AT4G22270.1	Protein of unknown function (DUF3537)
BnaA01g20560D	chrA01	12446014	12447219	44.3774	4.20677	-3.39904	0.000116186	59.8135	4.78193	-3.64481	1.1099e-05	AT4G12730.1	FASCICLIN-like arabinogalactan 2
BnaA03g21560D	chrA03	10221131	10221986	0.644433	6.70267	3.37863	0.00278317	0.315782	6.89982	4.44956	0.00250187	AT2G46940.1	0
BnaA03g21340D	chrA03	10131812	10132538	149.842	2.09284	-6.16184	7.37147e-11	101.968	3.78269	-4.75255	3.21705e-08	AT2G46330.1	arabinogalactan protein 16
BnaA03g21140D	chrA03	10019481	10021709	0.471511	14.4985	4.94247	1.06411e-07	1.30793	17.5467	3.74585	7.45446e-06	AT2G45220.1	Plant invertase/pectin methylesterase inhibitor superfamily
BnaA03g21100D	chrA03	9989332	9990033	1994.45	79.0696	-4.65673	0.00169121	1762.47	110.493	-3.99558	0.00410046	AT2G45180.1	Bifunctional inhibitor/lipid-transfer protein/seed storage 2S albumin superfamily protein
BnaA03g20070D	chrA03	9543230	9545414	49.6647	1.78377	-4.79922	1.692e-07	42.3905	2.82077	-3.90958	5.28183e-06	AT2G43140.2	basic helix-loop-helix (bHLH) DNA-binding superfamily protein
BnaC07g23630D	chrC07	30124584	30126080	286.357	19.6166	-3.86767	0.000360692	381.757	37.2605	-3.35694	0.00327442	AT3G26520.1	tonoplast intrinsic protein 2
BnaC07g23800D	chrC07	30230265	30232149	7.97545	0.667617	-3.57847	0.000275731	9.40113	1.42929	-2.71753	0.00338004	AT3G26700.1	Protein kinase superfamily protein
BnaC07g24110D	chrC07	30516131	30516979	2.4663	80.8544	5.03491	1.83414e-08	1.55875	58.2161	5.22296	1.03134e-09	AT3G27250.1	0
BnaC08g18330D	chrC08	21543903	21545327	9.89593	1.27162	-2.96017	0.00162653	11.7662	2.12279	-2.47062	0.00567829	AT1G18810.1	phytochrome kinase substrate-related
BnaC08g18190D	chrC08	21459925	21461725	31.6721	1.60017	-4.30692	1.16419e-06	32.5005	3.28027	-3.30858	6.80927e-05	AT1G18650.1	plasmodesmata callose-binding protein 3
BnaC08g17850D	chrC08	21295137	21295837	7.74443	131.289	4.08344	4.59673e-06	14.2195	145.149	3.35159	6.68416e-05	AT1G18210.2	Calcium-binding EF-hand family protein
BnaC08g17560D	chrC08	21132320	21134523	2.1611	12.3786	2.51801	0.00888533	1.39967	10.3274	2.88332	0.00176055	AT1G17830.1	Protein of unknown function (DUF789)
BnaC08g16330D	chrC08	20407563	20410206	21.9014	2.61663	-3.06524	0.0006248	25.1559	5.07108	-2.31053	0.00892686	AT1G14700.1	purple acid phosphatase 3
BnaC08g07270D	chrC08	10205798	10206662	0.561241	29.5594	5.71885	1.19479e-07	4.04999	27.4244	2.75947	0.00178735	AT1G77450.1	NAC domain containing protein 32
BnaC08g07490D	chrC08	10604733	10605393	0.303855	169.247	9.12153	1.0187e-11	0.0836108	82.6944	9.94989	0.000127894	AT1G32560.1	Late embryogenesis abundant protein, group 1 protein
BnaC08g07910D	chrC08	11521269	11523172	6.40095	0.674203	-3.24703	0.00290027	11.5444	1.80648	-2.67594	0.00529169	AT1G31885.1	NOD26-like intrinsic protein 3;1
BnaC03g04640D	chrC03	2228112	2229553	6.27005	37.1963	2.56861	0.00566395	2.06076	15.5771	2.91818	0.00098026	AT5G11090.1	serine-rich protein-related
BnaC03g04660D	chrC03	2250572	2255278	0.766225	10.0842	3.71819	2.71297e-05	0.231947	2.30788	3.3147	0.000980038	AT5G11110.1	sucrose phosphate synthase 2F
BnaC03g05760D	chrC03	2765962	2767139	0.904312	7.02105	2.95679	0.00946831	0.797441	8.28887	3.37773	0.00170688	AT5G13080.1	WRKY DNA-binding protein 75
BnaC03g06400D	chrC03	3092276	3092809	400.475	6.84939	-5.86959	2.62132e-10	435.965	6.85422	-5.99108	1.29067e-11	AT5G14330.1	0
BnaC03g06440D	chrC03	3105604	3106579	20.6555	1.50305	-3.78056	7.32223e-05	26.7903	4.8314	-2.47119	0.00593127	AT5G14360.1	Ubiquitin-like superfamily protein
BnaC03g06660D	chrC03	3187564	3192707	5.84883	0.908035	-2.68733	0.00745472	7.47673	1.03312	-2.8554	0.00201443	AT5G14930.2	senescence-associated gene 101
BnaC03g06850D	chrC03	3274702	3275918	460.477	18.7866	-4.61535	8.26158e-06	229.196	24.9131	-3.2016	0.000397684	AT5G15230.1	GAST1 protein homolog 4
BnaC03g07540D	chrC03	3559502	3561584	16.3867	0.63419	-4.69146	8.87257e-07	12.2664	1.27242	-3.26906	0.000309079	AT5G16030.2	0
BnaC03g09120D	chrC03	4317440	4318439	11.8198	0.978313	-3.59476	0.000336561	11.2244	1.05651	-3.40926	0.000434832	AT5G18600.1	Thioredoxin superfamily protein
BnaC03g09530D	chrC03	4601565	4602756	26.1904	0.269338	-6.60348	3.69911e-09	37.589	1.543	-4.60651	4.27997e-08	AT5G19190.1	0
BnaC03g10190D	chrC03	4910660	4911509	1012.31	56.7204	-4.15764	0.00144877	808.309	89.245	-3.17906	0.0099923	AT5G20630.1	germin 3
BnaC03g10840D	chrC03	5233084	5234561	12.8177	1.25954	-3.34716	0.000542375	14.7716	1.16498	-3.66444	6.93489e-05	AT2G42380.2	Basic-leucine zipper (bZIP) transcription factor family protein
BnaC03g10890D	chrC03	5262977	5264520	17.2047	3.06005	-2.49117	0.00757852	21.8408	3.11925	-2.80776	0.000910526	AT5G22650.2	histone deacetylase 2B
BnaC03g11060D	chrC03	5376353	5377525	4.74884	0.45658	-3.37864	0.00634321	6.09327	0.865607	-2.81543	0.00989493	AT5G22930.1	Protein of unknown function (DUF1635)
BnaC03g11060D	chrC03	5376353	5377525	4.74884	0.45658	-3.37864	0.00634321	6.09327	0.865607	-2.81543	0.00989493	AT5G22930.1	Protein of unknown function (DUF1635)
BnaC03g11070D	chrC03	5394060	5395757	2.67355	0.21082	-3.66467	0.00479022	3.61618	0.389386	-3.21519	0.00269366	AT5G22940.1	FRA8 homolog
BnaC03g11850D	chrC03	5744772	5746435	1.73028	52.3424	4.9189	2.88076e-08	17.072	126.067	2.88448	0.00292736	AT5G59540.1	2-oxoglutarate (2OG) and Fe(II)-dependent oxygenase superfamily protein
BnaC03g12050D	chrC03	5841328	5842012	1.56106	713.108	8.83545	0	9.03006	1416.06	7.29293	6.6489e-12	AT5G59320.1	lipid transfer protein 3
BnaC03g12400D	chrC03	5992428	5997143	0.531279	8.82139	4.05347	9.13702e-06	1.82866	12.8574	2.81374	0.000909579	AT5G58670.1	phospholipase C1
BnaC04g09030D	chrC04	6774985	6777669	0.760287	9.4861	3.6412	5.70666e-05	1.56298	9.46206	2.59786	0.00293478	AT2G36270.1	Basic-leucine zipper (bZIP) transcription factor family protein
BnaC04g09100D	chrC04	6812783	6813553	4.51369	28.5689	2.66207	0.00399543	4.39338	22.3677	2.34801	0.00962543	AT2G36220.1	0
BnaC04g09800D	chrC04	7421326	7422305	1.34565	35.1529	4.70727	2.57328e-07	0.202071	25.1906	6.96188	3.51088e-06	AT3G63060.1	EID1-like 3
BnaC04g10730D	chrC04	8368711	8372983	12.6005	0.971208	-3.69756	5.91284e-05	15.1231	2.3021	-2.71573	0.00184061	AT2G34510.1	Protein of unknown function, DUF642
BnaC04g10860D	chrC04	8422479	8429221	1.51246	19.7076	3.70379	3.49101e-05	0.801814	9.35095	3.54377	0.000119314	AT2G34360.1	MATE efflux family protein
BnaC03g51530D	chrC03	36081480	36085391	81.3219	1.75689	-5.53255	1.10642e-09	56.7769	4.37165	-3.69905	6.13249e-06	AT5G62720.1	Integral membrane HPP family protein
BnaC03g51340D	chrC03	35898952	35900697	10.9849	1.61716	-2.764	0.00750118	26.043	2.30689	-3.49688	6.3983e-05	AT5G62920.1	response regulator 6
BnaC03g49920D	chrC03	34732162	34733383	14.4245	113.901	2.98119	0.0030078	19.3732	140.507	2.85851	0.00272621	AT5G64260.1	EXORDIUM like 2
BnaA03g15390D	chrA03	7141819	7143696	1.31181	14.43	3.45944	0.000282652	4.25389	34.9459	3.03827	0.000302958	AT2G33380.1	Caleosin-related family protein
BnaA03g13550D	chrA03	6183187	6185322	21.152	0.974779	-4.43957	8.51224e-07	16.8326	1.40837	-3.57916	2.24789e-05	AT5G50740.1	Heavy metal transport/detoxification superfamily protein
BnaC05g20370D	chrC05	13755208	13758037	0.871042	8.67937	3.31678	0.000275621	0.713569	4.70047	2.71968	0.00398431	AT1G26390.1	FAD-binding Berberine family protein
BnaC07g25290D	chrC07	31449434	31451903	3.36535	30.5995	3.18468	0.000334352	3.48054	30.2843	3.12119	0.000172009	AT3G28740.1	Cytochrome P450 superfamily protein
BnaC07g25850D	chrC07	31806275	31807664	2.69011	79.5915	4.88688	3.13038e-08	1.94645	27.5714	3.82426	5.01326e-06	AT3G29575.4	ABI five binding protein 3
BnaC07g26150D	chrC07	32165824	32175238	3.35666	0.560769	-2.58155	0.00767724	6.11604	1.23969	-2.30262	0.00954064	AT3G28345.1	ABC transporter family protein
BnaC07g26280D	chrC07	32309706	32311171	6.14516	158.742	4.69109	1.7766e-06	16.3066	221.56	3.76417	0.000226351	AT5G48180.1	nitrile specifier protein 5
BnaC07g26800D	chrC07	32564234	32566223	1.57581	26.6825	4.08173	3.9295e-06	1.02564	7.16294	2.80403	0.00389496	AT5G48850.1	Tetratricopeptide repeat (TPR)-like superfamily protein
BnaC07g27030D	chrC07	32662858	32663731	0.166467	11.7702	6.14376	0.00192474	0.356695	11.5566	5.01788	0.000366735	AT5G49120.1	Protein of unknown function (DUF581)
BnaA02g03840D	chrA02	1765730	1767556	50.1756	1.83999	-4.76922	8.49294e-08	37.203	6.6666	-2.48039	0.00482368	AT5G20630.1	germin 3
BnaA02g03750D	chrA02	1722562	1724298	0.119644	6.19953	5.69534	0.000381339	1.2672	10.8597	3.09928	0.000584861	AT5G17860.1	calcium exchanger 7
BnaA02g03150D	chrA02	1389645	1392084	8.57852	1.38559	-2.63023	0.00532982	13.5253	2.0784	-2.70211	0.00165475	AT5G16590.1	Leucine-rich repeat protein kinase family protein
BnaA02g02940D	chrA02	1307416	1310641	76.4697	3.18652	-4.58484	5.24397e-07	46.0892	6.03522	-2.93295	0.000598741	AT5G16030.1	0
BnaA02g02310D	chrA02	1021182	1024422	0.0809071	4.02658	5.63714	0.00578915	0.168733	3.61515	4.42124	0.00274407	AT5G14780.1	formate dehydrogenase
BnaA02g02290D	chrA02	1008948	1013526	209.833	7.64672	-4.77825	2.45034e-06	155.622	10.9645	-3.82714	2.98296e-05	AT5G14740.1	carbonic anhydrase 2
BnaA02g01450D	chrA02	652461	654586	0.145559	28.1047	7.59307	4.86199e-07	0.0521004	19.4386	8.54341	0.00157127	AT5G13170.1	senescence-associated gene 29
BnaA02g01430D	chrA02	645616	647075	41.0448	4.34334	-3.24032	0.000273519	22.66	3.06181	-2.88769	0.00067061	AT5G13140.1	Pollen Ole e 1 allergen and extensin family protein
BnaA02g01000D	chrA02	385368	387901	103.261	4.04324	-4.67463	4.05445e-07	118.837	7.14941	-4.05501	4.36325e-06	AT5G11420.1	Protein of unknown function, DUF642
BnaC06g22060D	chrC06	24166034	24169036	0.568349	17.7664	4.96623	1.11822e-07	0.524758	13.7758	4.71434	2.62662e-07	AT1G75880.2	SGNH hydrolase-type esterase superfamily protein
BnaC06g21540D	chrC06	23751131	23752329	15.8886	2.41034	-2.72069	0.00304927	26.7574	3.41866	-2.96843	0.000398223	AT1G33240.1	GT-2-like 1
BnaC06g21530D	chrC06	23749177	23751060	13.5668	1.77387	-2.93511	0.00136137	22.5388	1.96432	-3.52031	2.28214e-05	AT1G33240.1	GT-2-like 1
BnaC06g21310D	chrC06	23312020	23312344	6.87432	52.0138	2.9196	0.00308367	5.86767	38.8764	2.72803	0.00683949	AT4G10270.1	Wound-responsive family protein
BnaA06g30390D	chrA06	20534569	20537671	10.0955	141.934	3.81344	6.87273e-05	22.9694	280.061	3.60796	0.000460344	AT5G48180.1	nitrile specifier protein 5
BnaA06g30780D	chrA06	20812199	20813569	1.39744	8.74013	2.64487	0.00627464	1.58952	15.7021	3.30429	9.78599e-05	AT3G29670.1	HXXXD-type acyl-transferase family protein
BnaA06g30810D	chrA06	20828379	20829856	3.00643	45.544	3.92114	7.4367e-06	2.35981	39.0561	4.04881	7.6088e-07	AT3G29575.4	ABI five binding protein 3
BnaC07g06340D	chrC07	10194477	10195800	38.6944	4.6065	-3.07038	0.000581043	51.8579	5.81555	-3.15658	0.000167273	AT2G17230.1	EXORDIUM like 5
BnaC08g01790D	chrC08	1330955	1332674	11.9616	0.575074	-4.37852	1.29244e-05	15.7187	0.195261	-6.33093	1.47934e-05	AT1G06360.1	Fatty acid desaturase family protein
BnaA09g21580D	chrA09	14240090	14244279	0.336572	3.96887	3.55974	0.000154521	1.88996	16.8107	3.15295	0.000159127	AT4G11610.1	C2 calcium/lipid-binding plant phosphoribosyltransferase family protein
BnaC03g52530D	chrC03	37374409	37379083	18.6985	1.41325	-3.72583	2.24822e-05	12.8888	1.15308	-3.48256	3.47688e-05	AT3G49260.2	IQ-domain 21
BnaC03g52710D	chrC03	37727149	37728516	72.4583	9.17625	-2.98117	0.00212125	71.4357	7.82324	-3.19081	0.000265158	AT4G12730.1	FASCICLIN-like arabinogalactan 2
BnaC09g03940D	chrC09	2229283	2232789	0.369097	3.15279	3.09456	0.0049934	0.926496	24.8337	4.74437	2.0137e-08	AT5G25610.1	BURP domain-containing protein	RD22
BnaA07g34540D	chrA07	23455157	23459495	0.269322	6.26711	4.5404	2.41315e-06	0.591067	4.51879	2.93454	0.00170688	AT1G78960.1	lupeol synthase 2
BnaA07g34130D	chrA07	23286711	23289617	5.21749	0.731833	-2.83377	0.00578474	11.6639	1.49555	-2.96331	0.000824502	AT1G78260.1	RNA-binding (RRM/RBD/RNP motifs) family protein
BnaA07g33850D	chrA07	23123084	23133770	6.28675	0.57492	-3.45088	0.000381339	3.05561	0.319292	-3.25851	0.00210682	AT1G77990.1	STAS domain / Sulfate transporter family
BnaA07g32900D	chrA07	22667616	22669219	1.65452	33.9996	4.36103	7.66428e-07	0.578788	22.5795	5.28583	3.43419e-09	AT1G76590.1	PLATZ transcription factor family protein
BnaA07g32400D	chrA07	22468170	22471305	69.1058	4.15951	-4.05432	1.59099e-05	114.912	5.16313	-4.47614	1.60417e-06	AT1G76160.1	SKU5 similar 5
BnaC02g32490D	chrC02	35082272	35083334	15.7181	1.53187	-3.35906	0.000345506	7.71673	0.963941	-3.00097	0.00283679	AT5G46600.1	Aluminium activated malate transporter family protein
BnaC06g37440D	chrC06	35469129	35470739	1.39315	21.7347	3.96357	9.95765e-06	1.18873	17.7912	3.90366	6.50966e-06	AT1G76590.1	PLATZ transcription factor family protein
BnaC06g38470D	chrC06	36033318	36037703	9.27268	0.717302	-3.69233	6.66391e-05	5.68153	1.01793	-2.48064	0.00962508	AT1G77990.1	STAS domain / Sulfate transporter family
BnaC06g38760D	chrC06	36228511	36231335	6.90819	0.60515	-3.51294	0.000346805	12.5715	1.37273	-3.19504	0.000266389	AT1G78260.1	RNA-binding (RRM/RBD/RNP motifs) family protein
BnaC06g39380D	chrC06	36514279	36520052	0.421432	3.67705	3.12518	0.00169299	0.088076	2.63098	4.90071	0.000557913	AT1G78960.1	lupeol synthase 2
BnaA03g10110D	chrA03	4530043	4531108	0.383422	16.0904	5.39113	4.48676e-07	0.238574	5.35579	4.48859	0.00222209	AT5G57790.2	0
BnaA03g09790D	chrA03	4426011	4428503	1.86686	12.687	2.76467	0.0023671	2.108	10.6406	2.33564	0.00851488	AT5G58350.1	with no lysine (K) kinase 4
BnaA03g09710D	chrA03	4329688	4330491	17.3937	0.364797	-5.57532	5.522e-05	19.3454	1.27607	-3.92221	3.46894e-05	AT5G59320.1	lipid transfer protein 3
BnaA03g09530D	chrA03	4270444	4271227	6.88702	1522.44	7.78829	9.41567e-10	13.5543	2216.47	7.35337	6.59863e-08	AT5G59320.1	lipid transfer protein 3
BnaA03g08730D	chrA03	3956682	3957858	4.42039	0.320469	-3.78592	0.00720412	4.50982	0.458861	-3.29694	0.00972985	AT5G22930.1	Protein of unknown function (DUF1635)
BnaA03g08590D	chrA03	3886167	3887669	37.6111	5.79757	-2.69764	0.00379047	37.2548	4.29057	-3.11818	0.000185354	AT5G22650.2	histone deacetylase 2B
BnaA03g07130D	chrA03	3158950	3160164	15.1536	0.86523	-4.13043	5.90419e-06	16.1613	2.21876	-2.86472	0.000874651	AT5G18470.1	Curculin-like (mannose-binding) lectin family protein
BnaA04g01790D	chrA04	1152730	1153080	30.0169	0.855781	-5.13239	0.00204876	27.9139	1.41224	-4.30493	0.00157824	AT3G58850.1	phy rapidly regulated 2
BnaA04g01360D	chrA04	837264	841073	0.0923569	2.46739	4.73962	0.00195996	0.613656	5.19533	3.08171	0.00103484	AT3G60140.1	Glycosyl hydrolase superfamily protein
BnaA04g00510D	chrA04	386326	388352	2.33508	16.0539	2.78138	0.00228193	1.0985	6.2923	2.51806	0.00834365	AT3G61880.2	cytochrome p450 78a9
BnaA04g00500D	chrA04	365368	366663	1.42452	92.8822	6.02686	4.52624e-11	11.1123	173.668	3.96611	1.00945e-05	AT3G61890.1	homeobox 12
BnaA01g16530D	chrA01	8561352	8562486	32.0507	365.126	3.50997	0.00352813	26.18	231.385	3.14376	0.0015092	AT4G27520.1	early nodulin-like protein 2
BnaA01g16450D	chrA01	8498064	8499556	6.98338	115.155	4.04351	5.98827e-06	6.71565	65.0935	3.27692	7.55542e-05	AT4G27450.1	Aluminium induced protein with YGL and LRDR motifs
BnaA01g16400D	chrA01	8461268	8462899	2.41314	28.8485	3.57951	4.72688e-05	2.74459	28.2695	3.36458	4.91183e-05	AT4G27410.2	NAC (No Apical Meristem) domain transcriptional regulator superfamily protein
BnaA01g15340D	chrA01	7847910	7849506	41.7183	2.34488	-4.1531	0.00105915	48.8884	3.42968	-3.83335	0.000575695	AT4G26150.1	cytokinin-responsive gata factor 1
BnaA01g15040D	chrA01	7654325	7658644	0.995588	16.2265	4.02666	9.13702e-06	3.20022	22.2797	2.79949	0.000966885	AT4G25850.1	OSBP(oxysterol binding protein)-related protein 4B
BnaC04g34970D	chrC04	36406649	36407059	5.81263	90.0871	3.95406	1.98783e-05	6.9982	55.5127	2.98776	0.00141427	AT2G22470.1	arabinogalactan protein 2
BnaC03g46720D	chrC03	31655434	31659135	3.0228	29.952	3.3087	0.00019184	5.29856	45.9969	3.11787	0.000262201	AT2G16890.2	UDP-Glycosyltransferase superfamily protein
BnaA10g02650D	chrA10	1404688	1406801	14.4114	0.932848	-3.94942	2.18688e-05	12.4732	1.69783	-2.87707	0.00141427	AT1G04520.1	plasmodesmata-located protein 2
BnaA10g02230D	chrA10	1164910	1165956	113.853	3.46875	-5.03661	2.31428e-08	150.034	4.33694	-5.11247	3.14691e-09	AT1G03870.1	FASCICLIN-like arabinoogalactan 9
BnaA10g01230D	chrA10	652508	662450	0.838266	11.5035	3.77852	0.000131058	3.44075	17.9417	2.38252	0.00939419	AT1G02610.1	RING/FYVE/PHD zinc finger superfamily protein
BnaA10g00390D	chrA10	203960	208256	4.37276	0.288209	-3.92336	8.97913e-05	4.60837	0.271703	-4.08416	2.58731e-05	AT1G01580.1	ferric reduction oxidase 2
BnaA08g17830D	chrA08	14091596	14093929	15.9279	0.0734039	-7.76148	2.9695e-05	21.9855	0.873355	-4.65384	5.71278e-08	AT1G29660.1	GDSL-like Lipase/Acylhydrolase superfamily protein
BnaA08g16090D	chrA08	13251273	13253160	23.2701	3.64506	-2.67446	0.0038833	21.4183	2.0735	-3.3687	9.44725e-05	AT4G39970.1	Haloacid dehalogenase-like hydrolase (HAD) superfamily protein
BnaA08g16070D	chrA08	13239479	13240405	18.9243	2.30421	-3.0379	0.00118322	19.3771	1.28191	-3.91798	1.4631e-05	AT4G40070.1	RING/U-box superfamily protein
BnaA08g15930D	chrA08	13200359	13203830	0.745191	11.2857	3.92074	3.12229e-05	2.8642	34.674	3.59765	1.19822e-05	AT4G37990.1	elicitor-activated gene 3-2
BnaA03g42880D	chrA03	21530112	21530987	10.0202	151.494	3.91827	8.36573e-06	21.4959	175.44	3.02884	0.000336723	AT4G17030.1	expansin-like B1
BnaA03g42870D	chrA03	21528213	21529198	479.966	11.1191	-5.43183	7.20081e-07	373.986	9.96769	-5.22958	7.41525e-08	0	0
BnaA03g41300D	chrA03	20680547	20683462	29.3403	1.38563	-4.40427	5.64788e-07	77.0369	3.25814	-4.56343	9.11015e-08	AT3G51330.1	Eukaryotic aspartyl protease family protein
BnaA03g40990D	chrA03	20511371	20512638	3.65576	37.1919	3.34674	0.000205359	2.15546	15.0074	2.7996	0.00397643	AT3G50830.1	cold-regulated 413-plasma membrane 2
BnaA03g40940D	chrA03	20495321	20496008	5.63506	43.8167	2.95898	0.00118513	25.7219	164.02	2.6728	0.00248223	AT3G50770.1	calmodulin-like 41
BnaA03g40930D	chrA03	20486879	20488118	1.29157	10.8919	3.07606	0.00118513	0.8789	7.79918	3.14955	0.000940155	AT3G50760.1	galacturonosyltransferase-like 2
BnaA03g23810D	chrA03	11419488	11422104	2.51618	0.321204	-2.96967	0.00442541	43.159	1.38814	-4.95844	4.57109e-09	AT4G08950.1	Phosphate-responsive 1 family protein
BnaA03g24580D	chrA03	11832200	11833105	38.6957	2.86125	-3.75746	6.87948e-05	258.568	44.5133	-2.53824	0.00577775	0	0
BnaA03g25100D	chrA03	12109833	12112988	23.9679	1.98267	-3.59558	4.6996e-05	22.285	1.87243	-3.57309	1.34581e-05	AT4G12420.2	Cupredoxin superfamily protein
BnaA03g25180D	chrA03	12175053	12175457	415.653	38.9703	-3.41494	0.000120146	411.308	59.3502	-2.7929	0.00105903	AT4G12550.1	Auxin-Induced in Root cultures 1
BnaA03g25760D	chrA03	12555364	12556659	27.4971	1.01021	-4.76656	1.82893e-07	30.1955	0.473558	-5.99465	1.8237e-10	AT4G03210.1	xyloglucan endotransglucosylase/hydrolase 9
BnaA03g26140D	chrA03	12794809	12796123	3.51735	53.009	3.91368	8.55131e-06	16.4677	104.761	2.66939	0.00300049	AT4G02520.1	glutathione S-transferase PHI 2
BnaC02g05960D	chrC02	3122210	3123568	58.4332	9.2361	-2.66143	0.00382253	160.522	25.4227	-2.65858	0.00402057	AT5G15230.1	GAST1 protein homolog 4
BnaC02g05930D	chrC02	3112266	3112911	0.2355	24.5447	6.70354	0.000493954	1.23052	13.5078	3.45645	0.0009221	AT5G15190.2	0
BnaC02g05730D	chrC02	2986699	2994868	195.937	7.6693	-4.67515	1.21604e-06	163.807	12.8899	-3.66768	4.75561e-05	AT5G14740.1	carbonic anhydrase 2
BnaC02g04530D	chrC02	2368626	2370739	0.639668	39.4916	5.94808	2.73589e-10	0.15959	40.5692	7.98987	6.08059e-08	AT5G13170.1	senescence-associated gene 29
BnaC02g04510D	chrC02	2361126	2362550	29.9055	2.7758	-3.42944	0.000100677	18.6228	2.85955	-2.70321	0.00181449	AT5G13140.1	Pollen Ole e 1 allergen and extensin family protein
BnaC02g03800D	chrC02	1883882	1886640	90.08	5.20148	-4.11421	7.53126e-06	63.2862	5.12249	-3.62697	1.43308e-05	AT5G11420.1	Protein of unknown function, DUF642
BnaC09g26330D	chrC09	26547430	26551032	12.3994	108.356	3.12744	0.00335724	8.90203	74.4175	3.06343	0.000815143	AT5G49990.1	Xanthine/uracil permease family protein
BnaC04g07720D	chrC04	5711543	5713850	0.450845	14.9427	5.05066	8.71116e-08	2.53729	22.8538	3.17107	0.000142829	AT5G02230.2	Haloacid dehalogenase-like hydrolase (HAD) superfamily protein
BnaC04g07010D	chrC04	5159788	5160411	23.1677	0.775818	-4.90025	2.85418e-05	38.097	0.702573	-5.76088	3.35135e-06	AT2G38310.1	PYR1-like 4
BnaC02g16370D	chrC02	11964135	11966580	1.04479	21.6144	4.37072	9.64875e-07	2.0167	11.0712	2.45674	0.00719467	AT1G65090.3	0
BnaC02g16130D	chrC02	11783761	11787268	0.106581	46.7125	8.77572	5.05296e-09	0.112324	22.1045	7.62053	2.62662e-07	AT5G50360.1	0
BnaC02g15280D	chrC02	10786290	10788770	0.330321	107.935	8.35207	0	0.210784	53.7128	7.99335	0	AT5G52300.1	CAP160 protein
BnaC02g14990D	chrC02	10512816	10513562	0.894314	11.8459	3.72747	0.000128261	1.5491	13.5155	3.12511	0.000650404	AT5G52550.1	0
BnaC08g06690D	chrC08	9209034	9210935	11.2516	211.006	4.22908	0.000135906	15.2294	153.483	3.33314	0.00105506	AT1G35720.1	annexin 1
BnaC03g31750D	chrC03	19539027	19539524	3.25324	88.4109	4.76428	0.00104733	2.31763	70.1908	4.92056	0.00620554	AT4G01060.2	CAPRICE-like MYB3
BnaC03g32950D	chrC03	20167557	20168184	0.36512	311.572	9.73698	1.34335e-10	0.258077	53.1591	7.68637	2.90504e-05	0	0
BnaC03g33650D	chrC03	20497291	20501091	37.2065	2.61004	-3.83341	1.20507e-05	56.0493	2.04359	-4.77752	8.82414e-09	AT3G04290.1	Li-tolerant lipase 1
BnaA05g22530D	chrA05	17149643	17150764	1.1142	14.9793	3.74889	8.89605e-05	2.15896	12.9023	2.57921	0.00656308	AT3G17710.1	F-box and associated interaction domains-containing protein
BnaA05g20890D	chrA05	16219580	16222161	1.03853	7.90137	2.92755	0.00194791	0.574959	4.55824	2.98695	0.00229471	AT3G19270.1	cytochrome P450, family 707, subfamily A, polypeptide 4
BnaA10g14750D	chrA10	11669420	11670193	34.0517	1.27959	-4.73397	4.22909e-07	25.4275	2.78713	-3.18954	0.000334806	AT5G20740.1	Plant invertase/pectin methylesterase inhibitor superfamily protein
BnaA10g14870D	chrA10	11725287	11726114	110.236	3.76982	-4.86996	4.07519e-08	83.5102	15.4167	-2.43746	0.00524153	AT5G20630.1	germin 3
BnaA10g15190D	chrA10	11870979	11872944	0.769124	11.5824	3.91258	6.43575e-05	2.39988	16.7748	2.80526	0.00162637	AT5G20230.1	blue-copper-binding protein
BnaA10g15310D	chrA10	11940853	11942660	22.1882	2.56915	-3.11043	0.000673868	15.1558	1.59397	-3.24917	0.000334806	AT5G19890.1	Peroxidase superfamily protein
BnaA10g15570D	chrA10	12053351	12055831	1.85264	0.18083	-3.35687	0.00277464	1.64129	0.209417	-2.97038	0.00852222	AT5G19580.1	glyoxal oxidase-related protein
BnaA10g15850D	chrA10	12166443	12169473	35.6396	5.74524	-2.63304	0.00734244	28.1113	4.90918	-2.5176	0.00451075	AT5G19220.1	ADP glucose pyrophosphorylase large subunit 1
BnaA10g15870D	chrA10	12171262	12172141	85.0662	11.8228	-2.84702	0.00265024	58.6925	5.4095	-3.43961	3.03975e-05	AT5G19190.1	0
BnaC07g39210D	chrC07	40210953	40211998	3.12319	43.9096	3.81344	2.21814e-05	4.85709	70.7323	3.86421	2.55739e-06	AT4G24960.1	HVA22 homologue D
BnaC07g39270D	chrC07	40236111	40237865	273.161	24.6123	-3.4723	0.00063544	153.625	16.4286	-3.22513	0.000198835	AT4G25050.1	acyl carrier protein 4
BnaC07g39450D	chrC07	40305089	40306070	110.146	3.84775	-4.83925	9.11492e-08	57.1882	3.5626	-4.00471	1.00923e-06	AT4G25260.1	Plant invertase/pectin methylesterase inhibitor superfamily protein
BnaC07g39980D	chrC07	40563527	40565342	2.86927	0.148748	-4.26974	0.00486571	5.30613	0.305968	-4.11621	0.000147023	AT4G25990.1	CCT motif family protein
BnaC07g40000D	chrC07	40593945	40595586	5.30621	0.313388	-4.08166	0.000445702	5.641	0.090468	-5.9624	0.00381036	AT4G26010.1	Peroxidase superfamily protein
BnaC07g40010D	chrC07	40597106	40598456	26.375	0.343276	-6.26366	7.66605e-10	28.8559	0.292208	-6.62573	5.56195e-10	AT4G26010.1	Peroxidase superfamily protein
BnaC07g40100D	chrC07	40637080	40639299	11.6622	81.8221	2.81065	0.0087855	10.9358	77.8226	2.83113	0.00344526	AT4G26080.1	Protein phosphatase 2C family protein
BnaC07g40160D	chrC07	40688288	40691192	15.3486	0.950952	-4.01259	1.11535e-05	51.5063	1.6191	-4.99148	2.4202e-09	AT4G26260.2	myo-inositol oxygenase 4
BnaC07g40860D	chrC07	40967669	40969352	3.20894	137.344	5.41955	1.03829e-08	7.9524	71.9294	3.17712	0.000226529	AT4G27410.2	NAC (No Apical Meristem) domain transcriptional regulator superfamily protein
BnaC07g41210D	chrC07	41197173	41198758	2.52492	40.1179	3.98994	5.15181e-06	4.24409	27.2994	2.68534	0.00159757	AT4G32480.1	Protein of unknown function (DUF506)
BnaA03g36810D	chrA03	18085644	18087008	0.430355	8.3064	4.27063	0.00144877	5.49902	30.1432	2.45459	0.00612763	AT3G22840.1	Chlorophyll A-B binding family protein
BnaA03g37460D	chrA03	18569380	18570300	2.11488	23.7722	3.49062	0.000105101	1.97407	15.3234	2.95649	0.000938419	AT3G24520.1	heat shock transcription factor C1
BnaA03g38180D	chrA03	18972041	18974046	168.678	14.5107	-3.53909	0.000502228	176.891	24.9302	-2.82689	0.00581709	AT2G06850.1	xyloglucan endotransglucosylase/hydrolase 4
BnaA03g38280D	chrA03	19015579	19020293	3.1199	36.0479	3.53034	7.75463e-05	5.07006	30.8919	2.60716	0.00278862	AT2G12400.1	0
BnaA03g38380D	chrA03	19071685	19073692	0.379534	14.7896	5.28421	5.02799e-08	0.406562	3.11161	2.93612	0.00875604	AT5G41750.2	Disease resistance protein (TIR-NBS-LRR class) family
BnaC04g47050D	chrC04	46155948	46156559	62.3122	3.33093	-4.22552	2.75244e-06	84.7273	2.56061	-5.04827	6.71647e-09	AT2G40330.1	PYR1-like 6
BnaC04g46630D	chrC04	45881782	45886539	1.89493	141.005	6.21746	2.20406e-09	1.72375	56.9585	5.04629	4.39446e-09	AT2G39800.4	delta1-pyrroline-5-carboxylate synthase 1
BnaC04g45190D	chrC04	44979853	44982631	0.799179	10.0348	3.65035	0.000121331	1.72345	12.3242	2.83812	0.00142577	AT2G37460.1	nodulin MtN21 /EamA-like transporter family protein
BnaC08g29000D	chrC08	29436263	29438639	52.9721	0.786628	-6.07341	5.27329e-11	54.3792	1.71515	-4.98665	2.70827e-09	AT3G58120.1	Basic-leucine zipper (bZIP) transcription factor family protein
BnaC08g28530D	chrC08	29130475	29132079	4.91474	45.1667	3.20007	0.000437746	4.19437	30.2958	2.85259	0.000723265	AT3G57540.1	Remorin family protein
BnaA06g06510D	chrA06	3506891	3509768	9.23726	1.18398	-2.96382	0.00124554	4.48456	0.78195	-2.51982	0.00929135	AT1G10640.1	Pectin lyase-like superfamily protein
BnaA06g05230D	chrA06	2982168	2983799	2.8395	18.0687	2.66978	0.00381756	1.1949	10.5922	3.14804	0.00050121	AT1G08970.2	nuclear factor Y, subunit C9
BnaA06g04570D	chrA06	2703176	2705223	139.586	1.44861	-6.59034	2.09381e-11	164.191	7.37008	-4.47755	1.79466e-06	AT1G08090.1	nitrate transporter 2:1
BnaA06g04460D	chrA06	2646334	2646756	2.06923	33.1638	4.00245	4.84851e-05	4.3622	39.7913	3.18933	0.000458466	AT1G07985.1	Expressed protein
BnaA06g04140D	chrA06	2530436	2531603	11.0126	261	4.56683	2.79301e-06	12.0879	346.323	4.84048	3.44745e-07	AT1G47960.1	cell wall / vacuolar inhibitor of fructosidase 1
BnaA09g23850D	chrA09	16509245	16512331	15.5217	1.62465	-3.25609	0.000285166	14.7997	1.54861	-3.25652	9.25172e-05	AT1G33240.1	GT-2-like 1
BnaA09g23980D	chrA09	16712389	16712589	27.4976	632.537	4.52377	1.55182e-06	24.8986	201.888	3.01941	0.00382415	AT1G33055.1	0
BnaC07g36400D	chrC07	38521885	38522637	40.2544	3.97382	-3.34055	0.000176669	45.8005	4.27236	-3.42226	4.55431e-05	AT4G20780.1	calmodulin like 42
BnaC07g36650D	chrC07	38632056	38633945	2.38989	25.7381	3.42889	0.000119877	2.37224	13.7345	2.53348	0.00580764	AT4G21320.1	Aldolase-type TIM barrel family protein
BnaC07g36950D	chrC07	38815548	38819131	3.46608	0.35228	-3.29851	0.00397993	7.34972	1.10669	-2.73144	0.00499125	AT4G21910.3	MATE efflux family protein
BnaC07g38500D	chrC07	39826005	39827210	4.95595	0.116471	-5.41112	0.00930116	16.3797	0.83506	-4.29389	3.23152e-06	0	0
BnaC07g38560D	chrC07	39853924	39857233	16.9985	0.848329	-4.32464	1.18493e-06	36.926	2.14102	-4.10826	5.8357e-07	AT4G23820.1	Pectin lyase-like superfamily protein
BnaC01g18190D	chrC01	12640708	12642708	17.2677	0.651451	-4.72828	2.57328e-07	24.2315	1.46817	-4.04479	1.16074e-06	AT4G26150.1	cytokinin-responsive gata factor 1
BnaC01g17610D	chrC01	12072557	12074740	1.38894	12.1152	3.12476	0.00111208	4.15451	30.7946	2.88993	0.000611674	AT4G25700.1	beta-hydroxylase 1
BnaC01g17440D	chrC01	12009591	12010572	5.05975	0.364266	-3.796	0.00292318	6.5544	0.365109	-4.16606	0.000862151	AT4G25560.1	myb domain protein 18
BnaC09g23130D	chrC09	20491136	20492000	8.55168	158.095	4.20844	5.41739e-06	3.46914	113.54	5.03248	2.10801e-09	0	0
BnaC07g10340D	chrC07	15796233	15796952	10.6238	0.577527	-4.20127	0.000362637	21.0218	3.76303	-2.48192	0.00826737	AT1G72290.1	Kunitz family trypsin and protease inhibitor protein
BnaC07g09750D	chrC07	15170992	15171580	1.51013	14.1913	3.23226	0.00185135	1.11219	20.8698	4.22995	1.34205e-05	AT1G29640.1	Protein of unknown function, DUF584
BnaC07g09740D	chrC07	15164348	15164810	1.40215	12.2591	3.12814	0.00780318	1.05833	19.2747	4.18685	0.000536199	AT1G29640.1	Protein of unknown function, DUF584
BnaC07g09690D	chrC07	15127425	15129585	43.6852	2.79567	-3.96588	7.3126e-06	25.7386	3.39609	-2.92199	0.000489289	AT1G29660.1	GDSL-like Lipase/Acylhydrolase superfamily protein
BnaC03g43590D	chrC03	28683764	28684688	0.158616	5.27526	5.05563	0.00254765	0.710955	12.1668	4.09705	1.34162e-05	AT3G24310.1	myb domain protein 305
