# Supplementary material for: Identification of Putative Candidate Genes for Water Stress Tolerance in Canola (Brassica napus)
Source: Front Plant Sci. 2015 Nov 27;6:1058. doi: 10.3389/fpls.2015.01058 (PMC4661274; doi:10.3389/fpls.2015.01058)
Supplement: Supplementary file 4 [file Table4.XLSX]

## Sheet: Sheet1
Supplementary Table 4 Differentially-expressed genes in L72 and L106 within 1.0 Mb upstream and downstream of the 16 unique SNPs
Traits	SNP	Linkage group	Position	Gene name	Locus position		log2(S10/S0)		A.thaliana Locus	Description	Known drought -reponsive genes in A.thaliana
							L72	L106
RL under S5, RS under S5	Bn-A03-p15141821	A3	14250181	BnaA03g27910D	13682418	13683091	9.22509	8.16373	AT3G02480.1	Late embryogenesis abundant protein (LEA) family protein	LEA_4
				BnaA03g28770D	14007850	14008697	7.78188	4.19195	AT3G04720.1	pathogenesis-related 4
				BnaA03g28780D	14009781	14011244	3.79371	3.64998	AT3G04720.1	pathogenesis-related 4
				BnaA03g29220D	14218735	14219546	-2.90754	-3.65468	AT3G05900.1	neurofilament protein-related
				BnaA03g29230D	14219721	14222362	-2.61631	-3.87851	AT3G05910.1	Pectinacetylesterase family protein
				BnaA03g29740D	14458261	14463399	-4.50016	-4.22772	AT3G06880.2	Transducin/WD40 repeat-like superfamily protein
SL under S0	Bn-scaff_16394_2-p1222322	C3	50058482	BnaC03g60160D	49322720	49323491	3.00768	3.13389	AT4G38740.1	rotamase CYP 1
				BnaC03g60830D	49973090	49974996	-2.70203	-3.1215	AT4G39970.1	Haloacid dehalogenase-like hydrolase (HAD) superfamily protein
				BnaC03g61120D	50128529	50132342	4.03147	4.26323	AT4G37990.1	elicitor-activated gene 3-2
				BnaC03g61740D	50941844	50943130	-2.80536	-4.5414	AT4G37220.1	Cold acclimation protein WCOR413 family
SL under S5	Bn-A05-p6415983	A5	5964030	BnaA05g09330D	5180912	5184160	-2.80914	-2.89938	AT2G34510.1	Protein of unknown function, DUF642
				BnaA05g10200D	5557796	5559364	4.16383	4.26217	AT2G33380.1	Caleosin-related family protein	RD20
				BnaA05g10240D	5586660	5589142	-4.10077	-3.26327	AT2G33330.1	plasmodesmata-located protein 3
			33411	BnaA05g10920D	5997441	5998571	3.1027	2.9293	AT2G32510.1	mitogen-activated protein kinase kinase kinase 17	MAPKKK17
RS under S5	Bn-scaff_15908_1-p140050	A5	3535320	BnaA05g04890D	2577317	2578800	-3.11592	-3.64387	AT2G45470.1	FASCICLIN-like arabinogalactan protein 8
				BnaA05g05420D	2798876	2799514	-3.95099	-4.85435	AT2G40330.1	PYR1-like 6
				BnaA05g05590D	2927765	2929024	2.93581	2.60993	AT2G40000.1	ortholog of sugar beet HS1 PRO-1 2
				BnaA05g05760D	3035335	3039844	6.05431	5.33794	AT2G39800.4	delta1-pyrroline-5-carboxylate synthase 1	P5CS1
				BnaA05g06860D	3722917	3725187	5.04115	3.29221	AT5G02230.2	Haloacid dehalogenase-like hydrolase (HAD) superfamily protein
				BnaA05g07060D	3809978	3813408	-2.59165	-2.36871	AT2G37440.1	DNAse I-like superfamily protein
			878359	BnaA05g08020D	4413679	4416365	2.23048	2.23624	AT2G36270.1	Basic-leucine zipper (bZIP) transcription factor family protein	ABI5
				BnaA05g08210D	4525314	4526188	-4.05499	-4.53178	AT2G36050.1	ovate family protein 15
RS under S5	Bn-A10-p11466727	A7	2036064	BnaA07g02490D	2106234	2107731	-2.85282	-3.26972	AT2G17230.1	EXORDIUM like 5
RS under S5	Bn-A10-p3063220	A7	4149628	BnaA07g03570D	3233456	3234426	3.00263	2.94216	AT4G39260.3	cold, circadian rhythm, and RNA binding 1
				BnaA07g03740D	3388454	3389581	4.5843	3.82882	AT2G15970.1	cold regulated 413 plasma membrane 1	COR413-PM1
				BnaA07g04670D	5075673	5077138	3.62524	3.48419	AT2G04240.2	RING/U-box superfamily protein	XERICO
FW under S5	Bn-scaff_20221_1-p84872	C2	24189052	BnaC02g26290D	23724089	23724904	3.89222	4.08924	0	0
RS under S5	Bn-scaff_17623_1-p657238	C2	42770184	BnaC02g39850D	42753944	42755273	3.42289	3.2475	AT5G27760.1	Hypoxia-responsive family protein
				BnaC02g40010D	42864156	42866753	4.66685	3.8343	AT4G11470.1	cysteine-rich RLK (RECEPTOR-like protein kinase) 31
				BnaC02g40310D	43099383	43101568	-3.07556	-2.71388	AT5G26280.1	TRAF-like family protein
RS under S5	Bn-scaff_22728_1-p1185330	C3	5479710	BnaC03g09530D	4601565	4602756	-6.60348	-4.60651	AT5G19190.1	0
				BnaC03g10190D	4910660	4911509	-4.15764	-3.17906	AT5G20630.1	germin 3
				BnaC03g10840D	5233084	5234561	-3.34716	-3.66444	AT2G42380.2	Basic-leucine zipper (bZIP) transcription factor family protein
				BnaC03g10890D	5262977	5264520	-2.49117	-2.80776	AT5G22650.2	histone deacetylase 2B
				BnaC03g11060D	5376353	5377525	-3.37864	-2.81543	AT5G22930.1	Protein of unknown function (DUF1635)
				BnaC03g11070D	5394060	5395757	-3.66467	-3.21519	AT5G22940.1	FRA8 homolog
				BnaC03g11850D	5744772	5746435	4.9189	2.88448	AT5G59540.1	2-oxoglutarate (2OG) and Fe(II)-dependent oxygenase superfamily protein
				BnaC03g12050D	5841328	5842012	8.83545	7.29293	AT5G59320.1	lipid transfer protein 3	LTP3
				BnaC03g12400D	5992428	5997143	4.05347	2.81374	AT5G58670.1	phospholipase C1	PLC1
RS under S5	Bn-scaff_17521_1-p1398928	C3	20851748	BnaC03g32950D	20167557	20168184	9.73698	7.68637	0	0
				BnaC03g33650D	20497291	20501091	-3.83341	-4.77752	AT3G04290.1	Li-tolerant lipase 1
				BnaC03g33880D	20605089	20606057	6.43799	2.81899	AT3G04720.1	pathogenesis-related 4
				BnaC03g33890D	20607243	20608267	7.76298	4.3595	AT3G04720.1	pathogenesis-related 4
				BnaC03g33900D	20610474	20611781	3.12794	3.89541	AT3G04720.1	pathogenesis-related 4
				BnaC03g34410D	20865834	20866184	3.31067	2.57123	AT3G05880.1	Low temperature and salt responsive protein family
				BnaC03g34430D	20877999	20882839	-3.00222	-3.59385	AT3G05910.1	Pectinacetylesterase family protein
				BnaC03g34970D	21238583	21244066	-4.9442	-3.44142	AT3G06880.2	Transducin/WD40 repeat-like superfamily protein
RS under S5	Bn-scaff_19248_1-p73640	C4	6627161	BnaC04g07720D	5711543	5713850	5.05066	3.17107	AT5G02230.2	Haloacid dehalogenase-like hydrolase (HAD) superfamily protein
				BnaC04g08280D	6205095	6206738	5.10582	3.02852	AT2G36970.1	UDP-Glycosyltransferase superfamily protein
			147824	BnaC04g09030D	6774985	6777669	3.6412	2.59786	AT2G36270.1	Basic-leucine zipper (bZIP) transcription factor family protein	ABI5
				BnaC04g09100D	6812783	6813553	2.66207	2.34801	AT2G36220.1	0
				BnaC04g09800D	7421326	7422305	4.70727	6.96188	AT3G63060.1	EID1-like 3	EDL3
RS under S5	Bn-scaff_16268_1-p444284	C5	12805031	BnaC05g18420D	12102617	12104379	-3.62046	-3.82294	AT1G23030.1	ARM repeat superfamily protein
				BnaC05g18430D	12104869	12107353	-2.81085	-4.34324	AT1G23030.1	ARM repeat superfamily protein
				BnaC05g18820D	12464275	12467791	-3.2465	-4.34887	AT1G23480.2	cellulose synthase-like A3
				BnaC05g20370D	13755208	13758037	3.31678	2.71968	AT1G26390.1	FAD-binding Berberine family protein
RS under S5	Bn-scaff_16445_1-p1834116	C8	34965909	BnaC08g37130D	34087463	34091087	-3.37107	-2.8779	AT1G18620.1	0
				BnaC08g37400D	34224453	34226953	3.47018	4.37268	AT1G18100.1	PEBP (phosphatidylethanolamine-binding protein) family protein
				BnaC08g37930D	34473738	34474601	3.87699	3.08255	AT1G17180.1	glutathione S-transferase TAU 25
				BnaC08g39230D	35046010	35047025	2.81358	2.32138	AT1G14860.1	nudix hydrolase homolog 18
				BnaC08g40600D	35748373	35750676	-4.52953	-3.45407	AT1G13110.1	cytochrome P450, family 71 subfamily B, polypeptide 7
FW under S0	Bn-scaff_16362_1-p404058	C9	43721409	BnaC09g40440D	42878002	42879865	6.4071	5.06423	AT3G03341.1	0
				BnaC09g41010D	43201632	43204325	2.87566	2.5001	AT5G16840.3	binding partner of acd11 1
				BnaC09g41340D	43390602	43393373	-4.22684	-2.32216	AT5G16570.1	glutamine synthetase 1;4
				BnaC09g41810D	43651355	43653713	-3.64013	-3.92022	AT5G16030.1	0
FW under S5	Bn-A01-p7558345	A1	6898964	BnaA01g11870D	5932989	5938953	-3.54564	-4.20582	AT4G22010.1	SKU5 similar 4
				BnaA01g12090D	6052122	6054890	2.97526	2.47426	AT4G22270.1	Protein of unknown function (DUF3537)
				BnaA01g13540D	6884211	6886904	3.34191	2.91988	AT4G23920.1	UDP-D-glucose/UDP-D-galactose 4-epimerase 2
				BnaA01g14030D	7126386	7130041	-3.18975	-3.09455	AT4G24670.2	tryptophan aminotransferase related 2
				BnaA01g14400D	7285230	7286538	-3.88504	-4.15323	AT4G25050.1	acyl carrier protein 4
				BnaA01g15040D	7654325	7658644	4.02666	2.79949	AT4G25850.1	OSBP(oxysterol binding protein)-related protein 4B
				BnaA01g15340D	7847910	7849506	-4.1531	-3.83335	AT4G26150.1	cytokinin-responsive gata factor 1
DSI	Bn-scaff_17369_1-p625180	C1	11746556	BnaC01g15700D	10783357	10783947	2.47574	3.57141	AT4G23880.1	0
				BnaC01g15760D	10800891	10803717	3.27598	3.37642	AT4G23920.1	UDP-D-glucose/UDP-D-galactose 4-epimerase 2
				BnaC01g16530D	11333347	11336238	-3.54937	-3.64249	AT4G24670.2	tryptophan aminotransferase related 2
				BnaC01g16980D	11639539	11640651	-3.34058	-3.29998	AT4G25050.1	acyl carrier protein 4
				BnaC01g17440D	12009591	12010572	-3.796	-4.16606	AT4G25560.1	myb domain protein 18
				BnaC01g17610D	12072557	12074740	3.12476	2.88993	AT4G25700.1	beta-hydroxylase 1
				BnaC01g18190D	12640708	12642708	-4.72828	-4.04479	AT4G26150.1	cytokinin-responsive gata factor 1
