# Supplementary material for: Identification of Putative Candidate Genes for Water Stress Tolerance in Canola (Brassica napus)
Source: Front Plant Sci. 2015 Nov 27;6:1058. doi: 10.3389/fpls.2015.01058 (PMC4661274; doi:10.3389/fpls.2015.01058)
Supplement: Supplementary file 5 [file Table5.XLSX]

## Sheet: Sheet1
Supplementary Table 5 Primers for real-time quantitative PCR
Gene Name	Forward primer (5'–3')	Reverse primer (5'–3')
BnaC01g18190D	GAGTACATCGGTGGAGGAGG	AAATGGCAGCATCCTTCTCA
BnaC08g40600D	TCCCATCATCGGCAACTTACA	GTCTCTGGTCGGCTGCAAC
BnaA05g10240D	GGCGATGTGGGAGATTCAGA	TATTGCCACCGTTTTGCCTG
BnaA05g05420D	ATCCTCAGCCGCTTTGAACA	TGAAGCTGATGACATGGCGA
BnaC03g33650D	TACCTTGTCACCACTGCTCG	GGGCTAAGGTACGGCAAAGT
BnaC01g17440D	GGTTACAAAGGAATGGGAAGAGC	AATCAGAAGAAGAAAACCACTCG
BnaC03g10840D	AGCACCCAAAACAACCACTT	GTCCTCAGGCTCCGTCTTG
BnaA05g08020D	TAAGCAGCCGAGTCTTCCAC	ACCACCGCCGTTATTAGCAT
BnaA05g10920D	GGAGAAACAGGGGAGGGAGA	CCGTCCATCTCTCTTTCGCT
BnaA07g04670D	TCAGAAGGAATGCTATGCGTGA	ACAGGCATACAGAACACTCGT
BnaC04g09030D	ACAGCAAATGGGGATGGTCG	TCCTCTGCCTTCTCTCCACT
BnaA05g10200D	TGCCATCACCATTACTGCCT	CGGTTCCCCTCGGTTAAGTT
BnaA07g03740D	TGAAATTGGTAAATGGATTGCGA	AGCAAGTAACCTCCAATTCCTAA
BnaC04g09800D	GTGGGTGGTGGCGGAGAA	CCGCCTGTCTCCTCACGA
BnaA05g05760D	GCTGAGAATGAGTTAGATGTGGC	CCAAAACGAGACCATCTGCC
BnaA03g27910D	GCCAGACTAAGGAGAAGACAAGT	TGTTCTTGTTCATGCCGGTTT
BnaC03g12050D	GCGGTGATGTTCCTCCTCC	ACGGAGATGGAATAGGGAATGC
BnaC03g32950D	AGGCAAGTGGTATGATGGACA	TTACCGCATCAGTAGCTCCT
BnaA09g14410D (PPA2-1)	AGATCGAGCAGCTGATGGAGTGT	CATAGAACTGGCCGTGGATATCG
